# Supplementary material for: A Breast Cancer Polygenic Risk Score Validation in 15,490 Brazilians Using Exome Sequencing
Source: Diagnostics (Basel). 2025 Apr 25;15(9):1098. doi: 10.3390/diagnostics15091098 (PMC12071591; doi:10.3390/diagnostics15091098)
Supplement: Supplementary file 1 [file diagnostics-15-01098-s001.zip]

Archive with 6 entries (6 files):
- Figure S1 Correlation of PRS3820 values for exomes with imputation and genomes.png
- Supplementary Information - Tables and Figure.pdf
- Table S5 - PRS313.csv
- Table S6 - PRS3820.csv
- Table S7 - PRSBroad.csv
- Table S8 - PRSUKBB.csv
