# Supplementary material for: A Breast Cancer Polygenic Risk Score Validation in 15,490 Brazilians Using Exome Sequencing
Source: Diagnostics (Basel). 2025 Apr 25;15(9):1098. doi: 10.3390/diagnostics15091098 (PMC12071591; doi:10.3390/diagnostics15091098)
Supplement: Supplementary file 1 [file diagnostics-15-01098-s001.zip › Table S6 - PRS3820.csv]

chrom	pos	ref	alt	beta
chr1	4633635	C	T	-0.0086
chr1	7739678	A	G	0.0002
chr1	7741228	G	A	0.0008
chr1	7851161	A	G	-0.0003
chr1	7857016	G	A	-0.0137
chr1	8035440	T	G	-0.0132
chr1	9219981	C	T	0.0039
chr1	10494448	A	G	0.005
chr1	10506158	A	G	-0.0246
chr1	10510664	G	A	-0.0038
chr1	10552763	G	C	-0.001
chr1	10554176	C	T	0.0062
chr1	10644631	C	T	0.0083
chr1	11783167	C	T	0.0054
chr1	14181336	C	T	0.0063
chr1	14969786	T	G	0.0067
chr1	15367060	A	T	0.0035
chr1	15392532	A	G	0.0059
chr1	15749486	C	T	0.0086
chr1	17407500	G	A	-0.0077
chr1	18480845	T	C	-0.0098
chr1	18481459	C	A	-0.0097
chr1	18481798	C	A	-0.0172
chr1	18483422	G	A	-0.007
chr1	20936238	G	A	-0.0196
chr1	22113027	T	C	0.0044
chr1	22158974	A	G	-0.0021
chr1	22772186	C	T	0.0203
chr1	23536161	A	G	0.0065
chr1	24238593	C	T	-0.0075
chr1	24870664	G	A	0.0032
chr1	24914565	G	A	-0.0123
chr1	24925215	T	C	0.0006
chr1	26432111	T	C	0.0052
chr1	26978077	A	G	-0.0001
chr1	27231116	G	A	-0.0069
chr1	31942232	C	T	-0.0242
chr1	32085479	G	A	-0.0108
chr1	33262380	C	CT	0.0126
chr1	35154306	G	A	-0.0151
chr1	36122801	G	A	0.0108
chr1	39510456	T	C	-0.0039
chr1	39933056	C	T	0.0081
chr1	39970327	A	G	-0.0053
chr1	40866716	C	T	0.0065
chr1	40885650	A	G	-0.0049
chr1	40914768	C	T	0.0157
chr1	41552464	G	A	0.0048
chr1	41592589	G	C	0.0204
chr1	44049211	G	C	-0.0083
chr1	44098733	G	A	-0.0022
chr1	44469560	T	TATTC	-0.0017
chr1	45377206	C	G	-0.0018
chr1	46021496	T	C	0.0101
chr1	46060513	A	G	0.0012
chr1	46135245	A	G	0.0073
chr1	46358245	A	G	0.0003
chr1	51012664	T	A	0.0077
chr1	58126858	C	T	0.0031
chr1	58425638	A	G	-0.0176
chr1	61429230	A	G	-0.0002
chr1	61445485	G	A	0.0054
chr1	61916945	A	C	0.0093
chr1	61980034	A	G	-0.0065
chr1	63170116	C	CA	0.0035
chr1	63173120	G	A	-0.0034
chr1	63352722	C	T	-0.0036
chr1	64070745	G	A	0.0179
chr1	65893684	C	CATATATAT	0.0032
chr1	65923414	C	T	0.0086
chr1	75608202	C	CA	0.0028
chr1	77998842	C	CTAAA	-0.0026
chr1	83757485	A	G	0.0123
chr1	83799892	G	T	0.0056
chr1	86008763	C	T	-0.0207
chr1	87222711	A	G	0.0093
chr1	87425251	T	TACCAGTGCCTTCTCTTGAGAATGCAGCTAAACAC	0.0107
chr1	87653712	T	C	0.0067
chr1	87724009	C	G	0.0032
chr1	87963574	T	C	-0.0028
chr1	90137183	A	T	0.0025
chr1	91807696	C	G	0.007
chr1	93345466	G	A	-0.0182
chr1	94562563	C	T	0.0008
chr1	99467782	T	C	0.0045
chr1	100315613	T	C	0.0031
chr1	100414772	A	T	0.0148
chr1	101222201	G	A	0.0085
chr1	101237269	A	G	0.0128
chr1	108114735	A	ATT	-0.0098
chr1	109150019	G	A	0.0037
chr1	109182617	C	T	0.0022
chr1	109185031	CT	C	-0.0152
chr1	109550537	C	CT	-0.0079
chr1	109653279	T	C	-0.0093
chr1	109669912	T	C	0.0077
chr1	109676094	C	T	0.0042
chr1	112407250	C	T	0.0039
chr1	113553838	A	G	0.0003
chr1	113630788	A	G	-0.0122
chr1	113880354	T	A	-0.0036
chr1	113903258	G	A	0.0249
chr1	114270959	G	A	-0.0019
chr1	114397322	A	G	-0.0191
chr1	115743875	G	T	-0.009
chr1	115753504	C	CA	-0.0215
chr1	115761680	G	T	0.003
chr1	115768346	T	C	0.0015
chr1	116265172	C	T	-0.0081
chr1	117598718	T	A	0.0015
chr1	117598870	A	C	0.0112
chr1	117652611	T	C	0.0096
chr1	117696270	G	GT	-0.0025
chr1	118400326	G	C	-0.0112
chr1	118488075	A	C	-0.0078
chr1	119714487	T	C	0.0114
chr1	119718765	G	T	0.0004
chr1	119843314	C	G	-0.0079
chr1	119849616	C	G	-0.0068
chr1	119894128	T	C	0.0311
chr1	121538815	A	G	0.0597
chr1	121546196	A	G	-0.0341
chr1	121547115	C	G	0.0056
chr1	149920979	A	G	0.0049
chr1	149934520	T	C	0.0321
chr1	151356318	T	A	0.0034
chr1	155073926	G	T	-0.0294
chr1	155225280	ATTAT	A	-0.0009
chr1	155249661	C	T	0.0365
chr1	155388715	CT	C	0.0001
chr1	155587180	G	A	0.0196
chr1	156176755	C	T	-0.0054
chr1	156183252	A	G	0.0098
chr1	156188986	G	A	0.0042
chr1	156692908	G	A	0.0071
chr1	156798776	G	A	0.0333
chr1	157664897	A	C	0.0221
chr1	165916045	G	A	0.011
chr1	167851099	T	G	-0.0016
chr1	167949345	T	C	-0.0028
chr1	168117505	C	T	-0.0085
chr1	168126463	G	GT	-0.0091
chr1	168570386	G	C	0.0032
chr1	168573155	T	C	0.0112
chr1	169210991	CT	C	-0.0036
chr1	169487790	A	G	-0.0031
chr1	169491407	A	G	0.0005
chr1	169605484	T	G	0.0036
chr1	172359627	T	TA	-0.0147
chr1	172361919	A	G	-0.0026
chr1	172483323	CAG	C	0.0071
chr1	177933252	C	A	0.001
chr1	177934146	T	A	-0.0054
chr1	183803942	A	G	0.0052
chr1	187889315	G	A	0.0008
chr1	187915454	C	T	0.0071
chr1	188697138	G	A	-0.003
chr1	188731475	G	C	-0.0066
chr1	199710250	A	G	0.0078
chr1	201468704	C	T	0.0357
chr1	201661389	G	A	-0.0103
chr1	201693094	A	G	0.0018
chr1	202473446	G	A	0.0305
chr1	202601790	G	A	0.015
chr1	203801320	T	A	0.0157
chr1	203873227	T	A	0.0074
chr1	204092616	G	A	-0.0011
chr1	204454431	G	A	-0.0332
chr1	204521183	A	T	0.0144
chr1	205587298	T	C	-0.0024
chr1	207902946	G	A	-0.0095
chr1	207969549	A	G	-0.0004
chr1	210623247	T	C	0.0153
chr1	211654809	G	A	-0.0075
chr1	213548771	T	C	0.0082
chr1	213981376	G	T	0.0086
chr1	214351270	T	C	-0.004
chr1	215053299	T	A	0.0355
chr1	216698070	A	G	0.0059
chr1	216880473	T	G	0.0179
chr1	217047232	G	A	-0.0075
chr1	217063553	T	G	-0.0017
chr1	218994737	A	T	-0.0034
chr1	220409764	A	C	-0.0097
chr1	220502582	G	T	-0.0022
chr1	220511623	A	AT	-0.002
chr1	220558133	AAAT	A	-0.0033
chr1	220650773	G	C	-0.0016
chr1	221262843	C	G	-0.001
chr1	221725309	A	G	0.0202
chr1	223734360	A	G	0.0027
chr1	223749818	C	A	0.0084
chr1	227990595	T	G	-0.0032
chr1	228720722	C	T	-0.0043
chr1	230713444	C	T	-0.006
chr1	230715882	G	A	-0.0021
chr1	230716805	C	T	-0.0027
chr1	231838456	T	G	-0.0093
chr1	231867088	T	C	-0.0055
chr1	231868945	G	T	-0.0099
chr1	232924765	T	C	-0.0102
chr1	232927643	C	T	-0.0003
chr1	233340966	T	C	-0.0078
chr1	233424720	C	G	-0.0129
chr1	241870961	A	G	0.0897
chr1	241884545	A	G	0.0017
chr1	242980083	G	A	-0.0005
chr1	243324559	G	A	0.0018
chr1	243329341	C	T	0.0076
chr1	243986781	C	T	-0.0045
chr1	247194773	C	T	0.0017
chr1	247608973	G	C	-0.0035
chr2	621954	T	C	-0.0191
chr2	1144786	C	T	-0.0079
chr2	1818074	C	G	0.0015
chr2	3404898	G	A	0.0073
chr2	5355830	C	T	0.0057
chr2	7048515	T	C	-0.0008
chr2	7062497	TA	T	-0.0054
chr2	9701320	T	C	0.0038
chr2	9888791	T	G	-0.0041
chr2	9941660	A	G	-0.0131
chr2	9969535	A	G	-0.0289
chr2	9984879	T	C	-0.0024
chr2	9998855	T	C	0.0245
chr2	10479290	C	CATAT	0.0091
chr2	11540917	G	T	0.0017
chr2	11561717	G	A	-0.0026
chr2	11895429	G	C	-0.0047
chr2	13141088	T	C	-0.0051
chr2	13479691	A	G	0.0052
chr2	14454861	C	G	-0.0074
chr2	17094534	C	T	0.0149
chr2	19097742	T	TAACA	-0.0054
chr2	19102668	G	A	-0.0005
chr2	19115914	T	A	-0.0037
chr2	20206484	C	T	-0.0208
chr2	20393037	G	A	0.0139
chr2	20569450	G	T	0.0165
chr2	24906604	A	G	-0.0174
chr2	24932550	C	T	-0.0043
chr2	25043780	T	TC	-0.0022
chr2	25232520	G	A	-0.0021
chr2	25250442	G	A	0.0059
chr2	25262283	C	G	0.0054
chr2	25303763	C	T	-0.0105
chr2	29320082	C	T	-0.0031
chr2	29363477	C	A	-0.0009
chr2	29382111	G	T	-0.0078
chr2	29392367	T	C	-0.0098
chr2	31374166	C	A	0.0036
chr2	32682847	G	T	0.002
chr2	32744049	T	C	0.0019
chr2	33216497	G	C	0.0202
chr2	33396175	G	GT	0.0019
chr2	33404199	C	A	0.0203
chr2	39472369	C	CT	-0.0147
chr2	40299988	T	G	-0.0098
chr2	41872146	C	T	-0.0044
chr2	41910075	G	A	-0.0034
chr2	41931164	A	C	-0.0036
chr2	43278091	C	T	0.0175
chr2	43304673	A	AT	0.0013
chr2	45587087	T	A	-0.0043
chr2	45838432	C	G	-0.0119
chr2	46356454	G	A	-0.0057
chr2	46368224	G	A	-0.0055
chr2	47021327	A	G	-0.0097
chr2	48482809	T	C	0.0053
chr2	54603252	C	G	0.0193
chr2	54905466	T	C	-0.0176
chr2	56559868	G	A	0.0064
chr2	58617573	A	T	-0.0064
chr2	60414194	G	A	-0.0123
chr2	60441933	A	ATG	0.0035
chr2	64666919	T	TTTG	-0.0192
chr2	65390985	A	G	0.0182
chr2	65878376	A	G	-0.0055
chr2	67879765	G	C	0.0102
chr2	67884590	C	T	0.0007
chr2	68437880	A	G	0.0035
chr2	69020394	CTGTTT	C	-0.0149
chr2	69023500	G	A	-0.0017
chr2	69159539	G	GA	-0.0069
chr2	69169255	G	A	0.0044
chr2	69202162	G	A	-0.0069
chr2	69268025	C	A	-0.023
chr2	69678268	C	G	-0.0014
chr2	69691810	A	G	-0.0063
chr2	69922741	G	A	-0.0075
chr2	69938834	G	A	-0.0034
chr2	70821647	G	T	0.0066
chr2	73926295	C	G	0.0008
chr2	76237920	C	T	-0.0058
chr2	85120628	G	A	0.0008
chr2	85130142	G	A	0.0264
chr2	85167488	A	G	-0.0106
chr2	86359202	C	CT	0.0002
chr2	88059306	G	C	0.0221
chr2	88746070	C	T	-0.0006
chr2	88828424	A	C	-0.0023
chr2	95974955	T	C	-0.0006
chr2	101262420	C	T	0.0064
chr2	102232754	T	C	-0.0021
chr2	108025715	A	C	-0.0027
chr2	110840012	C	T	0.0038
chr2	110871548	G	T	0.0051
chr2	111039409	G	GA	-0.0015
chr2	111143327	G	T	0.0236
chr2	111161769	A	C	0.0037
chr2	111188507	C	CA	0.0026
chr2	113090338	G	A	0.0096
chr2	117398624	C	T	0.0071
chr2	117912277	C	T	0.0055
chr2	117998093	A	G	-0.0033
chr2	118752915	C	G	0.0039
chr2	119144229	G	T	0.007
chr2	120300678	A	G	-0.0118
chr2	120330606	G	A	-0.0031
chr2	120332155	T	C	-0.0162
chr2	120367538	G	C	0.0042
chr2	120367713	C	T	0.001
chr2	120368703	G	A	0.0029
chr2	120401629	G	A	-0.0147
chr2	120403322	C	T	0.0117
chr2	120488992	T	C	0.0563
chr2	121097378	C	G	-0.0043
chr2	124009404	G	A	0.0083
chr2	127544961	A	G	-0.007
chr2	133194468	G	A	-0.003
chr2	133598730	C	T	0.0019
chr2	134400683	A	G	-0.0094
chr2	134526467	C	A	-0.0032
chr2	144448126	G	C	0.0063
chr2	145218601	A	T	0.0047
chr2	159894350	T	C	0.0013
chr2	159924729	T	TG	-0.0047
chr2	167724775	A	G	0.0105
chr2	170647814	C	T	0.0039
chr2	171301871	C	G	0.0028
chr2	171512890	T	C	-0.0057
chr2	171526086	G	A	-0.0037
chr2	171568453	C	T	-0.0046
chr2	172109838	C	G	-0.0258
chr2	172176369	T	C	0.0017
chr2	172432122	G	A	0.002
chr2	172560072	G	T	-0.0042
chr2	173239780	A	G	0.0036
chr2	173348182	A	G	0.0222
chr2	173378256	G	T	0.0049
chr2	173411364	T	C	0.0042
chr2	178013262	G	A	0.0105
chr2	179280331	C	G	0.0058
chr2	179573537	T	A	0.0021
chr2	179583796	A	G	0.0026
chr2	180136066	T	C	0.0106
chr2	185896770	C	T	-0.0067
chr2	186892965	T	C	-0.0012
chr2	186917648	T	G	0.0037
chr2	188007557	T	TACACACAC	-0.0075
chr2	188940351	C	A	-0.0036
chr2	189017339	T	G	-0.0021
chr2	189440322	A	T	-0.0102
chr2	189545806	C	T	-0.0109
chr2	195090010	A	G	-0.0107
chr2	199140251	G	T	0.0098
chr2	200694304	A	G	-0.0131
chr2	200695208	G	A	0.0034
chr2	201098135	A	T	0.0131
chr2	201125817	T	G	0.0195
chr2	201139953	C	T	-0.0004
chr2	201231531	C	T	0.009
chr2	201258707	C	T	-0.0067
chr2	201305932	T	C	-0.005
chr2	201333866	C	T	0.0116
chr2	201340018	T	C	-0.0149
chr2	201377584	C	G	-0.0069
chr2	201515105	T	A	-0.0133
chr2	201666541	T	C	0.0119
chr2	204995440	C	T	-0.0021
chr2	205057878	T	TA	-0.01
chr2	205126639	G	A	-0.0014
chr2	206656834	T	C	0.0044
chr2	208112678	A	G	-0.0057
chr2	210755721	T	C	-0.005
chr2	212549541	A	G	0.0066
chr2	213223129	G	A	-0.0036
chr2	215064249	G	C	0.0007
chr2	216136367	A	AAAAAAG	-0.0094
chr2	216165561	A	G	0.0083
chr2	216425337	C	T	-0.02
chr2	216717293	C	T	-0.0018
chr2	216994934	G	A	-0.0078
chr2	217029511	G	A	-0.0013
chr2	217056046	G	T	-0.1078
chr2	217294521	T	C	0.0009
chr2	217427435	C	G	-0.0341
chr2	217439235	G	A	0.0189
chr2	217812988	G	A	-0.0023
chr2	217850122	G	A	-0.0144
chr2	217857783	C	G	0.0061
chr2	217858732	A	G	0.001
chr2	219098828	C	T	-0.0011
chr2	222001027	T	C	0.0017
chr2	226389979	A	G	0.0053
chr2	226410046	C	G	0.0054
chr2	232656232	T	C	0.0058
chr2	235116629	G	C	-0.0068
chr2	237369152	A	G	-0.0042
chr2	237390587	G	A	-0.0008
chr2	237599456	T	C	0.0023
chr2	237601116	G	A	0.0005
chr2	237602386	T	C	0.0011
chr2	237672366	T	C	-0.0089
chr2	238571290	G	A	0.0011
chr2	240047635	A	C	-0.013
chr2	240373796	A	T	-0.0011
chr2	240401877	G	GGGAGAAGAA	-0.0059
chr2	240404966	C	G	-0.0016
chr2	240449440	C	A	-0.0686
chr3	211996	C	T	-0.0051
chr3	1840586	C	T	0.0044
chr3	4692282	C	CA	0.0045
chr3	4700567	A	G	0.0284
chr3	4722753	T	C	0.0013
chr3	4827938	T	C	0.019
chr3	8573591	G	A	0.0082
chr3	9276732	T	G	0.0105
chr3	10269194	T	G	-0.0017
chr3	10284485	G	A	-0.0098
chr3	11008766	T	C	0.0033
chr3	11013938	C	T	-0.0028
chr3	11018310	A	G	0.0026
chr3	12287953	C	T	0.0124
chr3	12466668	C	T	0.0138
chr3	13570231	G	GC	0.0232
chr3	14095893	A	G	0.035
chr3	14305585	T	C	-0.0105
chr3	15342542	A	G	-0.0062
chr3	16746959	A	G	0.0105
chr3	18422242	G	C	-0.0269
chr3	22368992	T	C	0.0222
chr3	24917455	A	G	0.0138
chr3	25513242	G	A	-0.0021
chr3	27003824	A	G	0.007
chr3	27145531	G	A	0.001
chr3	27214558	G	T	0.0044
chr3	27312225	C	A	0.0363
chr3	27347173	C	G	0.0273
chr3	27351134	T	A	-0.0122
chr3	27390715	T	C	0.0092
chr3	27479009	A	G	-0.0015
chr3	27743936	T	C	-0.0028
chr3	27789018	G	A	-0.0001
chr3	29318461	T	C	0.0044
chr3	30622829	G	A	-0.0027
chr3	30634388	A	T	0.0025
chr3	30635624	G	A	0.0032
chr3	30642605	G	A	0.0108
chr3	30643415	C	T	0.0108
chr3	30647811	T	G	0.0031
chr3	46491053	C	T	0.0043
chr3	46646029	C	T	-0.0042
chr3	46825376	G	A	-0.0278
chr3	46849820	G	C	-0.0113
chr3	47169489	G	T	-0.0062
chr3	48220479	C	T	-0.0098
chr3	48253326	C	G	-0.0131
chr3	48802074	T	A	-0.0263
chr3	49129027	C	T	-0.0138
chr3	49480866	A	G	-0.0084
chr3	49673081	CCGGG	C	-0.0093
chr3	49752488	C	CA	-0.0046
chr3	53183397	A	G	-0.0059
chr3	54614510	A	C	0.0021
chr3	54661831	C	G	0.0067
chr3	55038160	C	T	0.0061
chr3	55936749	A	AT	-0.0327
chr3	59375446	C	CT	0.0077
chr3	59388019	C	T	-0.0127
chr3	59785312	CT	C	0.002
chr3	59846869	C	G	0.0117
chr3	59871040	T	C	-0.0018
chr3	60568050	A	G	-0.0059
chr3	61480539	C	G	-0.0044
chr3	63505375	A	G	-0.0075
chr3	63507378	G	GA	-0.0067
chr3	63901773	T	TTG	0.0166
chr3	64033530	A	G	0.004
chr3	64130818	T	G	0.0009
chr3	64197151	G	A	0.0041
chr3	64384387	T	G	0.0069
chr3	64385920	C	CGGTT	0.0056
chr3	65475860	C	T	-0.0076
chr3	65655593	G	C	0.0067
chr3	65664656	T	G	0.0006
chr3	66407623	G	GCA	0.0086
chr3	67403875	T	C	-0.0066
chr3	71427674	G	C	-0.0046
chr3	71482316	T	C	-0.0123
chr3	72408070	A	G	0.0087
chr3	73294408	A	C	-0.0136
chr3	81185708	G	T	-0.0102
chr3	86145974	A	G	0.004
chr3	86988393	A	G	-0.0277
chr3	87792916	T	C	0.0075
chr3	87946801	G	A	-0.0014
chr3	88147061	A	C	-0.0045
chr3	99465700	C	T	0.0012
chr3	99509107	A	T	0.0011
chr3	99550906	T	C	0.0014
chr3	99584983	A	C	-0.0078
chr3	99685033	G	A	-0.0094
chr3	99968429	G	A	-0.0063
chr3	107393708	C	G	-0.0054
chr3	111668666	C	G	-0.0253
chr3	114398170	T	G	0.0059
chr3	115809664	A	G	-0.0041
chr3	116626602	C	A	0.0037
chr3	125341999	C	A	-0.0045
chr3	125413798	G	A	-0.0054
chr3	126114417	C	T	0.0031
chr3	126128804	T	C	0.0015
chr3	126337929	C	T	0.011
chr3	126455995	A	G	0.0118
chr3	129341168	A	G	0.0082
chr3	139004516	G	A	-0.0431
chr3	141423849	G	A	0.0043
chr3	141625526	A	T	-0.0093
chr3	141791210	G	T	-0.0048
chr3	142233225	C	CAAA	-0.0038
chr3	143144277	G	A	-0.0061
chr3	143263858	G	A	0.0098
chr3	145726307	C	T	0.0011
chr3	146166423	T	C	-0.0028
chr3	148858581	A	C	-0.0341
chr3	148899076	A	AAT	-0.0096
chr3	150737968	G	A	0.0089
chr3	151344305	T	TAA	-0.0081
chr3	151362172	T	G	-0.0044
chr3	151805925	G	A	0.0012
chr3	151829342	C	T	0.0083
chr3	156681391	G	A	0.0071
chr3	156763152	A	G	0.0007
chr3	156807607	T	A	0.0041
chr3	158301991	GT	G	0.0068
chr3	162418033	A	G	0.0021
chr3	167021797	G	A	0.0005
chr3	168956706	A	G	0.005
chr3	172363569	G	A	0.0025
chr3	172442416	T	C	0.0108
chr3	172486854	A	G	-0.0045
chr3	172509976	CA	C	-0.0054
chr3	172567447	G	A	0.0105
chr3	172881171	C	T	-0.0048
chr3	172894109	T	C	-0.0015
chr3	172906576	C	CTA	-0.0046
chr3	176144890	A	C	0.0047
chr3	176196438	C	T	0.0164
chr3	177134250	A	T	0.0091
chr3	177709862	A	G	-0.0038
chr3	177804249	T	C	0.0009
chr3	179302297	T	C	-0.005
chr3	183461122	G	A	-0.0097
chr3	184170227	G	A	0.0145
chr3	186024202	G	A	0.0036
chr3	186106362	G	C	-0.0016
chr3	186138832	A	C	-0.0155
chr3	186246975	C	T	0.011
chr3	186249193	C	G	-0.0077
chr3	186273451	C	T	-0.0105
chr3	187592564	C	A	0.0073
chr3	187703393	C	T	0.0044
chr3	187741991	C	T	0.0092
chr3	188038967	G	A	-0.0001
chr3	190098967	C	T	-0.0031
chr3	191789331	T	C	0.0001
chr3	192662841	G	T	0.0048
chr3	192831324	G	A	0.0015
chr3	196138516	G	A	0.0098
chr3	196377992	C	T	0.0104
chr3	197529187	C	T	-0.003
chr4	567108	A	T	0.0207
chr4	1165203	C	A	-0.0068
chr4	6920295	A	G	0.0051
chr4	7291167	T	C	0.0035
chr4	7890501	T	A	-0.0073
chr4	7930977	C	T	0.0063
chr4	8319488	C	A	0.005
chr4	9573912	G	GT	-0.0112
chr4	10623394	C	G	0.0053
chr4	15009884	C	T	-0.0134
chr4	17040959	C	T	0.0077
chr4	17059853	C	G	-0.0082
chr4	17306391	T	G	-0.0109
chr4	17314287	T	C	0.0035
chr4	17384927	A	G	0.0049
chr4	18674217	A	G	0.0126
chr4	18751772	C	T	0.0095
chr4	20062721	T	TA	-0.0056
chr4	23811486	T	C	0.0058
chr4	23851388	T	C	0.0089
chr4	27905243	T	C	0.0109
chr4	31476914	C	A	0.0053
chr4	32550627	T	A	0.0228
chr4	38569600	A	G	-0.0094
chr4	38576790	C	G	0.0062
chr4	38750131	G	A	0.005
chr4	38783012	G	T	0.0175
chr4	38998352	T	C	0.0006
chr4	39907788	G	A	0.0044
chr4	43518573	T	G	-0.0065
chr4	43519868	T	A	-0.0064
chr4	47656517	A	T	0.0013
chr4	48071056	C	T	-0.0066
chr4	48097422	C	CTT	0.0003
chr4	53046426	G	C	-0.0115
chr4	57013626	C	T	0.0076
chr4	61151781	G	A	0.0029
chr4	62481420	G	T	-0.0042
chr4	62488585	A	G	-0.0029
chr4	63437447	T	C	0.0035
chr4	69470454	T	C	-0.0121
chr4	76136752	G	T	-0.0143
chr4	77152330	A	G	-0.0001
chr4	77200325	G	C	-0.01
chr4	83484592	T	C	-0.0071
chr4	83955218	A	C	-0.0025
chr4	85580672	A	T	0.0011
chr4	85656412	T	C	0.0103
chr4	86304548	G	A	-0.0076
chr4	86351396	AACAC	A	0.0015
chr4	87878558	T	C	0.0039
chr4	87888645	A	G	-0.0027
chr4	88102072	G	A	-0.0054
chr4	88319324	G	A	0.0145
chr4	88325062	G	T	-0.0005
chr4	88910107	A	G	0.0125
chr4	89010460	A	G	-0.0214
chr4	89090983	C	T	0.0006
chr4	90315948	G	C	0.0014
chr4	90915725	G	GT	-0.0017
chr4	91625845	A	C	-0.0068
chr4	91674235	C	T	-0.0061
chr4	91717006	C	T	0.0016
chr4	94956806	A	AT	0.005
chr4	97730328	A	C	0.002
chr4	98156570	A	G	0.0061
chr4	98507012	C	T	-0.0045
chr4	99001387	G	A	0.0079
chr4	99096678	C	T	-0.0063
chr4	99150530	T	C	0.0016
chr4	99371952	C	T	0.01
chr4	99403316	A	T	0.0172
chr4	100527202	A	G	-0.0101
chr4	103450498	T	C	-0.0209
chr4	105121836	T	TA	0.0002
chr4	105123324	C	T	0.0002
chr4	105147856	G	T	0.0227
chr4	105435604	C	A	0.0174
chr4	110184372	T	G	0.0129
chr4	112160404	C	CA	-0.0095
chr4	112188546	T	G	-0.0033
chr4	113782310	T	TA	-0.0029
chr4	121311550	A	G	-0.0137
chr4	121804148	G	A	0.0066
chr4	124186975	G	T	-0.0095
chr4	124252592	C	T	-0.0009
chr4	125281144	A	G	-0.0043
chr4	125370920	C	T	0.0102
chr4	125733618	G	T	0.0046
chr4	125787618	T	TA	0.0054
chr4	125831837	A	AAT	-0.0018
chr4	125850320	G	A	0.0032
chr4	125914221	G	A	-0.0174
chr4	126616792	C	A	-0.0003
chr4	129637102	G	T	0.0102
chr4	142422452	C	T	0.006
chr4	143485784	A	G	0.0057
chr4	145810377	T	C	-0.0209
chr4	146158097	T	C	0.0173
chr4	148200643	T	C	0.0021
chr4	148213229	T	A	0.0038
chr4	150347001	G	GTA	-0.0042
chr4	150350300	A	G	0.0019
chr4	150360238	C	T	0.0055
chr4	150375232	G	T	-0.0017
chr4	161071853	C	T	0.0038
chr4	165131428	C	T	0.0202
chr4	165391910	A	G	-0.0133
chr4	165667645	T	TA	-0.0017
chr4	165670169	T	C	-0.0046
chr4	170572288	C	T	-0.001
chr4	170615635	C	T	0.0006
chr4	174795109	C	T	0.007
chr4	174914897	G	A	-0.0115
chr4	174921344	G	A	-0.0281
chr4	174926285	C	A	0.0129
chr4	175899771	C	CA	-0.005
chr4	181622792	T	C	-0.0109
chr4	183434182	G	C	-0.03
chr4	183436454	G	A	0.0038
chr4	184338517	T	G	0.0043
chr4	184339405	C	CA	0.0029
chr4	185917057	A	C	-0.003
chr4	185926555	G	T	-0.0033
chr4	186582604	A	T	0.0094
chr4	186590150	G	GT	0.0032
chr4	188215593	T	C	-0.0091
chr4	188244438	C	CT	0.004
chr4	188285563	C	T	-0.0022
chr5	344994	T	C	0.0291
chr5	457146	C	A	-0.0047
chr5	477604	A	G	-0.0026
chr5	1168764	T	C	0.0142
chr5	1206364	C	CTG	0.0127
chr5	1209321	A	G	0.0119
chr5	1218596	A	G	-0.0038
chr5	1279675	C	T	0.0245
chr5	1280013	T	C	0.0012
chr5	1285859	C	A	0.0068
chr5	1293971	C	T	-0.0058
chr5	1296140	A	AG	-0.0162
chr5	1297143	T	C	-0.0054
chr5	1297739	C	T	-0.0054
chr5	1297803	T	C	-0.0022
chr5	1299264	C	G	-0.016
chr5	1352962	T	C	0.0393
chr5	1442406	T	C	-0.0004
chr5	1453229	C	A	-0.0097
chr5	2755818	C	T	-0.0077
chr5	2768929	T	G	-0.0039
chr5	2776915	G	A	0.002
chr5	2777755	T	C	0.0062
chr5	3892457	T	TG	0.009
chr5	5308143	C	T	0.0158
chr5	6573910	C	CA	0.0082
chr5	6613404	C	T	0.0083
chr5	6677586	G	A	-0.0044
chr5	14320353	G	C	0.0065
chr5	14365786	A	G	-0.0043
chr5	14380664	T	C	0.0039
chr5	16231085	G	C	-0.0088
chr5	16254201	A	G	-0.013
chr5	21605037	G	A	0.0062
chr5	25664517	G	GA	-0.0046
chr5	25879317	A	G	-0.0139
chr5	25889237	T	C	0.0004
chr5	28288180	G	A	0.0066
chr5	31270966	G	A	-0.0103
chr5	31359979	C	T	-0.0134
chr5	32641131	C	T	0.005
chr5	35652721	G	A	-0.0068
chr5	35733183	T	C	0.0125
chr5	38656239	T	A	0.012
chr5	38789161	A	G	-0.0068
chr5	38820721	C	CAT	-0.0059
chr5	43112468	A	T	-0.0007
chr5	43173747	T	TC	0.0091
chr5	44302075	A	T	0.0064
chr5	44482468	A	AT	-0.0015
chr5	44645896	T	C	0.0133
chr5	44691293	T	G	0.0391
chr5	44706396	A	G	0.0282
chr5	44800815	A	C	0.0091
chr5	44875347	A	G	-0.0078
chr5	44947600	T	C	0.0024
chr5	45018621	G	A	0.003
chr5	50866665	A	C	-0.0002
chr5	50866954	G	A	-0.004
chr5	50876417	C	T	-0.0003
chr5	50911284	T	C	-0.0011
chr5	51908305	C	CAA	-0.0054
chr5	53081351	T	A	0.0079
chr5	53383709	C	CA	0.0231
chr5	53926951	A	T	-0.0133
chr5	56325688	G	A	0.0002
chr5	56366713	C	CT	-0.0141
chr5	56373238	A	G	-0.0052
chr5	56522260	C	T	0.0117
chr5	56587360	C	T	-0.0089
chr5	56616706	G	C	-0.0231
chr5	56634719	G	T	-0.0004
chr5	56669340	C	T	0.0068
chr5	56669781	G	A	-0.0014
chr5	56693477	G	A	-0.0055
chr5	56727256	T	G	0.0909
chr5	56730673	T	C	-0.0055
chr5	56747145	C	T	0.019
chr5	56749254	T	C	-0.0186
chr5	56815110	G	C	-0.0014
chr5	56857643	T	C	0.0002
chr5	56958945	A	G	0.0414
chr5	56964779	A	G	0.002
chr5	57890836	G	A	0.0074
chr5	58305006	G	A	0.0014
chr5	58337445	T	C	0.0039
chr5	58888234	T	C	0.007
chr5	58933753	C	G	-0.0012
chr5	59010745	A	C	-0.0091
chr5	59131645	C	T	0.0022
chr5	59146198	A	T	-0.0026
chr5	59180291	T	C	-0.0064
chr5	59202714	G	A	-0.0002
chr5	59425139	T	C	-0.0037
chr5	61660542	G	C	0.0095
chr5	61675905	G	A	0.0005
chr5	64617292	C	T	-0.0083
chr5	65023814	A	AAG	-0.0012
chr5	65077801	C	A	-0.0056
chr5	65345085	G	A	0.0038
chr5	67683422	G	T	0.0002
chr5	67687975	C	T	0.0048
chr5	68243346	T	G	-0.011
chr5	68301493	T	C	-0.0008
chr5	68315658	T	C	0.0024
chr5	69241683	T	G	-0.0622
chr5	72213236	A	G	-0.0118
chr5	72368204	G	A	-0.001
chr5	72436289	TTA	T	-0.0011
chr5	72669180	G	A	-0.0133
chr5	72880816	C	CAA	0.0008
chr5	73116953	T	A	0.0024
chr5	73930446	T	C	-0.0124
chr5	73938758	T	C	-0.0102
chr5	77858623	G	C	-0.0081
chr5	79885172	G	GA	0.0065
chr5	83860681	C	T	0.0099
chr5	83864114	A	G	0.0055
chr5	83869812	C	A	0.0106
chr5	84019229	A	G	-0.0016
chr5	84026063	C	T	-0.0028
chr5	88248327	C	T	0.0294
chr5	91351953	T	C	-0.0003
chr5	91493653	G	A	-0.0086
chr5	91630536	T	G	-0.0058
chr5	91754292	T	G	0.0043
chr5	94932761	T	C	-0.0041
chr5	95811507	C	T	0.0241
chr5	98487794	T	C	0.004
chr5	104887797	A	T	0.0023
chr5	104964572	G	T	-0.0098
chr5	104967050	A	T	-0.0078
chr5	104995353	T	G	0.0004
chr5	111321416	A	G	-0.0046
chr5	111767561	C	T	0.0063
chr5	111882089	G	T	0.0059
chr5	115189653	G	T	0.0182
chr5	119369280	A	T	0.022
chr5	122453446	G	A	0.0068
chr5	123100833	C	G	0.0031
chr5	123106627	A	C	0.0041
chr5	123142982	C	A	-0.0066
chr5	123369550	C	T	0.0286
chr5	123399030	T	TA	-0.002
chr5	124676554	G	A	-0.0076
chr5	128083158	C	G	-0.0032
chr5	128260613	G	A	-0.0166
chr5	128954676	G	GTA	-0.0094
chr5	129312508	A	G	-0.0076
chr5	129328385	A	ATTGTT	-0.0044
chr5	132242156	C	CCTGCTTTCT	0.0015
chr5	132304843	A	G	0.0084
chr5	132331660	A	G	-0.0029
chr5	132473177	G	A	0.0004
chr5	132497907	C	T	0.0101
chr5	133071366	C	T	-0.0183
chr5	136237222	C	A	-0.0033
chr5	136283929	G	T	-0.0026
chr5	136350696	C	G	0.0095
chr5	136546908	C	G	0.0002
chr5	142290274	G	T	-0.0096
chr5	142384605	T	A	-0.0098
chr5	143376439	A	G	-0.0024
chr5	143600426	A	C	-0.0098
chr5	143977713	C	T	0.0087
chr5	144457762	G	A	-0.0058
chr5	145312208	G	C	-0.0019
chr5	146704855	T	A	-0.0137
chr5	146950441	T	A	-0.0013
chr5	149049441	A	G	0.0044
chr5	149130669	C	T	-0.012
chr5	149141360	A	ACACAAGGCCTCGTCCATCT	-0.0064
chr5	149242282	G	A	-0.033
chr5	154976135	C	T	-0.0037
chr5	156043436	T	C	-0.0026
chr5	156070179	C	T	-0.0095
chr5	157062236	G	A	-0.0235
chr5	158609085	G	A	0.0075
chr5	158709329	T	A	0.002
chr5	158817075	C	T	-0.02
chr5	158834155	C	T	-0.015
chr5	158843217	A	C	-0.006
chr5	159139737	A	G	-0.0022
chr5	162805352	G	A	-0.0048
chr5	163547397	T	C	0.0068
chr5	170085744	C	A	0.0048
chr5	170107169	A	G	-0.0022
chr5	170122405	A	AAAGAAG	0.007
chr5	170164456	T	C	0.0147
chr5	170183849	G	A	-0.0058
chr5	173931151	G	A	0.0116
chr5	174223525	C	A	-0.0037
chr5	176707881	T	C	0.012
chr5	180205791	A	G	-0.004
chr5	180221650	C	T	0.0152
chr6	4400131	A	G	-0.0122
chr6	4455934	G	A	-0.0026
chr6	4838139	G	A	-0.002
chr6	4909439	C	T	0.0011
chr6	4914969	C	T	0.0079
chr6	4937428	A	C	0.0002
chr6	4938336	A	G	0.0083
chr6	5275132	T	G	0.0034
chr6	7073200	C	A	0.0128
chr6	7231610	G	A	0.0191
chr6	9414514	T	C	-0.0018
chr6	9434909	C	CA	-0.0104
chr6	9503572	C	T	0.004
chr6	9509023	G	T	0.0023
chr6	10130756	C	T	0.0016
chr6	10330929	C	G	-0.0097
chr6	10887699	G	T	0.0004
chr6	10891418	ATT	A	-0.0013
chr6	12261688	T	C	-0.0031
chr6	13192567	G	A	0.0115
chr6	13642767	T	C	-0.0045
chr6	13713134	G	C	-0.0092
chr6	13741284	T	C	-0.0112
chr6	14657511	G	A	0.0103
chr6	14665286	T	C	0.0014
chr6	14891999	G	A	0.0074
chr6	14912455	G	A	0.0023
chr6	16399326	C	T	-0.0199
chr6	17096046	G	T	-0.0141
chr6	18520298	A	G	0.0086
chr6	18782909	G	A	0.0071
chr6	19050994	C	A	-0.0012
chr6	20537614	CA	C	-0.008
chr6	20639373	G	A	-0.0032
chr6	20666688	CT	C	-0.0005
chr6	20687571	G	A	-0.0045
chr6	20736006	C	A	-0.001
chr6	20899609	C	T	0.0021
chr6	20922632	C	T	-0.0031
chr6	21910548	C	T	-0.0017
chr6	21923579	T	C	-0.0006
chr6	21924996	T	A	-0.0103
chr6	27307055	C	T	-0.0016
chr6	27457865	G	C	-0.0251
chr6	27881104	T	C	0.0056
chr6	28149824	C	CT	0.008
chr6	29401275	G	A	0.0174
chr6	29562851	A	G	0.0005
chr6	31128749	A	G	0.0018
chr6	32615828	A	G	-0.0002
chr6	32616036	G	A	-0.0071
chr6	32616536	C	G	-0.0015
chr6	32632894	C	T	-0.0068
chr6	32725549	A	G	0.0025
chr6	33855088	C	T	-0.012
chr6	34865267	C	T	-0.0245
chr6	36030999	T	G	-0.0056
chr6	36674216	C	A	0.0112
chr6	36676721	T	C	0.0125
chr6	42111133	G	T	0.0054
chr6	43259403	G	A	-0.0245
chr6	43789345	T	A	-0.0096
chr6	45924425	G	A	-0.0348
chr6	46909274	T	A	-0.0031
chr6	46921584	C	A	-0.0188
chr6	52340713	G	T	0.0072
chr6	53115330	C	T	-0.014
chr6	53119265	C	A	-0.0313
chr6	54140865	A	G	-0.0046
chr6	54836005	G	C	0.0009
chr6	54849837	T	G	0.0001
chr6	54862071	C	T	0.0089
chr6	54935477	A	G	0.0026
chr6	55224384	G	A	0.0001
chr6	63795320	A	G	0.0008
chr6	72285272	C	T	0.0036
chr6	72447760	A	G	-0.0035
chr6	72866201	T	C	0.0106
chr6	72878913	T	G	-0.0067
chr6	78214328	A	T	-0.0015
chr6	78328173	A	G	-0.0095
chr6	80396145	T	G	0.0014
chr6	80484149	T	C	-0.003
chr6	80597273	A	T	-0.0018
chr6	81553832	AAT	A	0.0137
chr6	81570515	T	A	0.0046
chr6	81577968	G	A	-0.01
chr6	85281630	A	T	0.0017
chr6	86939167	C	G	0.0026
chr6	89432261	A	G	0.0147
chr6	89764825	G	A	-0.0012
chr6	99601098	T	C	0.003
chr6	99869238	G	A	0.0051
chr6	104314416	T	A	0.0107
chr6	110915228	G	A	-0.0064
chr6	110992517	A	G	-0.0051
chr6	111170916	T	C	-0.0045
chr6	114065972	C	T	-0.0125
chr6	117893031	G	C	0.0043
chr6	119257602	A	G	0.033
chr6	120301965	T	C	-0.0076
chr6	122008824	C	A	0.0102
chr6	122396632	C	T	0.0051
chr6	122398486	G	T	-0.0074
chr6	123045304	A	T	-0.0003
chr6	123504270	T	G	-0.0071
chr6	124851259	G	A	-0.0049
chr6	124902451	T	G	-0.0079
chr6	127155876	G	GTATA	-0.0058
chr6	129601631	C	CT	-0.0028
chr6	130020090	T	C	0.0051
chr6	130020583	C	CT	0.0119
chr6	130027974	C	T	0.0174
chr6	133382187	A	G	0.0119
chr6	134941427	G	A	0.007
chr6	135136403	A	G	0.0016
chr6	135171396	C	T	0.0046
chr6	135325097	A	G	0.0093
chr6	138812904	G	C	-0.0105
chr6	138832184	GTT	G	-0.0121
chr6	139282277	G	A	0.0099
chr6	149274369	T	C	-0.023
chr6	149449043	C	T	0.0043
chr6	150266171	T	C	0.0121
chr6	150486525	A	G	0.0017
chr6	151050615	G	A	-0.003
chr6	151098038	A	G	0.0052
chr6	151628671	A	C	0.0393
chr6	151629588	C	T	-0.0059
chr6	151631197	G	A	0.0367
chr6	151634779	A	G	0.0741
chr6	151664415	G	A	0.0045
chr6	151702056	G	A	0.0457
chr6	151795993	CA	C	-0.0086
chr6	151991290	T	G	-0.0104
chr6	152089748	T	G	-0.0112
chr6	152111767	C	T	0.0428
chr6	152131624	T	C	0.0118
chr6	152153655	T	C	0.0055
chr6	152155649	T	C	0.0055
chr6	152778161	G	C	-0.0206
chr6	155113971	A	C	-0.0004
chr6	156907180	A	G	0.0125
chr6	159077098	C	T	-0.0025
chr6	160587801	T	TTCTG	0.0042
chr6	160666837	A	T	-0.0047
chr6	163204582	G	T	0.0048
chr6	163722886	G	A	0.0065
chr6	166052860	G	A	0.0007
chr6	166087861	A	AG	-0.0112
chr6	166107204	G	A	0.0011
chr6	167935372	G	A	-0.0033
chr6	167978168	T	G	-0.0051
chr6	168612553	G	A	-0.0107
chr6	168634280	T	G	-0.0005
chr6	168672196	C	T	-0.0028
chr6	168691612	A	C	-0.0054
chr6	169230245	G	A	-0.0041
chr6	170017397	T	C	0.019
chr6	170039904	G	A	-0.0191
chr6	170480085	C	T	0.0339
chr7	1473187	G	A	-0.0292
chr7	2728721	A	ATG	-0.004
chr7	3524172	C	T	-0.0019
chr7	3536906	G	A	-0.0015
chr7	5200910	T	C	-0.0073
chr7	10580604	G	T	0.0022
chr7	10590258	T	C	0.0077
chr7	12553220	A	G	0.0227
chr7	12590133	G	T	0.0018
chr7	12724071	T	A	0.0101
chr7	13845157	C	G	0.0042
chr7	16257756	A	G	-0.0125
chr7	16968001	A	T	-0.0018
chr7	17034816	G	A	0.0115
chr7	20846173	A	G	-0.0054
chr7	21901342	A	G	-0.0236
chr7	21902051	A	C	-0.0002
chr7	22783043	A	T	-0.0052
chr7	23448555	A	C	0.0045
chr7	25124125	A	C	-0.0105
chr7	25533584	G	A	-0.007
chr7	25616743	G	C	0.0052
chr7	28317270	T	C	0.0105
chr7	28587735	C	T	-0.0195
chr7	28816397	T	C	-0.017
chr7	28898973	G	C	0.0073
chr7	29081595	T	C	0.0025
chr7	29429082	G	A	0.0141
chr7	29712859	A	G	-0.0045
chr7	31853458	C	G	0.0109
chr7	33444895	T	G	0.0031
chr7	36666410	A	G	-0.0139
chr7	43252257	T	C	-0.0067
chr7	43850392	C	A	0.0004
chr7	44751322	T	C	0.0088
chr7	46983169	G	A	0.0053
chr7	47634003	T	C	0.0203
chr7	47781364	T	C	-0.0063
chr7	47792314	G	T	-0.0018
chr7	47835966	C	T	-0.0064
chr7	48432786	G	A	-0.0027
chr7	50696707	C	T	0.0146
chr7	50855874	T	C	0.0056
chr7	51098934	A	G	-0.0014
chr7	55124563	A	C	-0.0081
chr7	63816452	T	C	0.0066
chr7	73642420	T	C	0.0076
chr7	74696373	A	G	0.0102
chr7	75539242	G	A	0.0025
chr7	77433362	A	C	0.0075
chr7	78363679	A	G	-0.0139
chr7	82450141	G	A	-0.0582
chr7	86716179	G	A	0.0003
chr7	86718721	A	G	-0.0039
chr7	86742886	G	A	-0.0223
chr7	86844997	T	C	-0.0108
chr7	87033343	A	C	-0.001
chr7	88781759	A	G	-0.0038
chr7	89899967	T	C	-0.0106
chr7	89903733	C	G	-0.0029
chr7	90457363	G	GA	0.0116
chr7	91829875	A	ATT	0.0151
chr7	91936600	T	TA	-0.0085
chr7	94484487	T	C	0.0112
chr7	94692473	A	ATT	0.0023
chr7	94790979	G	A	-0.0055
chr7	98236490	C	A	-0.0165
chr7	98375923	G	A	-0.015
chr7	99694749	A	G	0.0009
chr7	99978445	G	A	0.001
chr7	100296142	C	T	0.0016
chr7	100351032	T	G	0.0116
chr7	100410647	T	C	0.024
chr7	100437651	G	A	0.0085
chr7	100935285	C	T	-0.0034
chr7	101138334	G	A	0.0078
chr7	101909160	G	A	-0.0051
chr7	101913083	C	T	-0.0108
chr7	101918212	C	T	-0.0174
chr7	102199502	A	G	0.0055
chr7	102444942	T	C	0.0139
chr7	102447955	A	G	-0.0094
chr7	102841395	T	C	0.0095
chr7	102966970	G	T	0.0137
chr7	103251337	T	C	-0.0083
chr7	103810644	A	G	0.0051
chr7	107074776	C	T	0.0044
chr7	107519808	C	T	-0.0088
chr7	109664053	C	A	-0.0019
chr7	109686826	G	GA	-0.0012
chr7	114712807	C	T	0.0072
chr7	122310911	A	G	-0.0018
chr7	126450455	C	T	-0.014
chr7	130922929	C	T	-0.001
chr7	130942255	G	T	-0.0067
chr7	130972152	C	T	-0.0045
chr7	130972750	C	G	0.0087
chr7	130982233	C	CA	-0.0019
chr7	130982499	G	A	-0.0062
chr7	130982564	A	C	0.0025
chr7	130983624	T	C	0.0012
chr7	130989722	G	A	0.0101
chr7	131003818	G	A	-0.0086
chr7	131299930	G	A	-0.0029
chr7	131324249	G	C	-0.0231
chr7	135330794	C	T	0.0007
chr7	135673454	A	G	-0.0181
chr7	136158548	C	T	0.0077
chr7	136168835	G	A	0.0028
chr7	140135860	C	T	-0.0181
chr7	140246253	A	G	0.0099
chr7	140254840	C	A	0.0046
chr7	144351809	G	T	-0.0219
chr7	144382125	G	A	-0.0019
chr7	144452205	A	G	-0.0158
chr7	144634174	G	A	0.0048
chr7	145209751	G	A	-0.0066
chr7	149042336	A	G	-0.0097
chr7	150424845	G	A	-0.0057
chr7	150845523	A	AT	-0.0035
chr7	150845558	G	A	-0.0022
chr7	150845623	G	A	-0.0035
chr7	151395492	A	AGG	-0.0015
chr7	151841522	G	T	-0.0069
chr7	152477741	G	C	0.0057
chr7	152639469	A	AAAAT	0.0041
chr7	155735069	T	C	-0.0156
chr7	155941971	A	G	-0.0083
chr7	155944691	C	T	-0.0007
chr7	155947841	T	A	-0.0004
chr8	213366	T	C	0.0065
chr8	232807	A	G	0.008
chr8	285700	C	T	0.0087
chr8	4403538	A	T	0.0018
chr8	4436232	A	G	0.0224
chr8	5788286	C	G	-0.0047
chr8	5825596	G	A	0.0085
chr8	6886207	G	C	-0.02
chr8	8412784	T	G	-0.0097
chr8	8429629	G	A	-0.0016
chr8	10588192	G	A	-0.0025
chr8	10608432	T	A	-0.0071
chr8	11628311	C	T	-0.0068
chr8	11637988	T	A	-0.002
chr8	13830321	G	A	0.0037
chr8	15800328	G	C	-0.0042
chr8	16223230	T	C	0.0006
chr8	16230122	C	T	0.0052
chr8	16230220	G	A	0.0008
chr8	16268478	T	C	-0.0032
chr8	16560849	T	C	0.0143
chr8	16560861	A	G	-0.0021
chr8	17193843	C	T	0.0004
chr8	17225586	T	C	-0.0076
chr8	17674293	T	G	0.0042
chr8	18015251	T	TA	-0.0014
chr8	18199023	C	CT	0.0153
chr8	19828398	G	T	-0.0029
chr8	21902515	A	G	0.0076
chr8	21915873	C	T	-0.0026
chr8	23166578	A	G	-0.0099
chr8	23520091	A	C	-0.0113
chr8	23589983	A	G	-0.0038
chr8	23607550	C	A	-0.0095
chr8	23806140	C	A	0.0031
chr8	23810979	T	TTA	0.0098
chr8	25541586	C	T	-0.016
chr8	27568047	T	TA	-0.0006
chr8	27617803	T	G	-0.0031
chr8	29559009	T	G	0.0038
chr8	29645115	G	A	-0.009
chr8	29652100	A	C	-0.0321
chr8	29662562	G	T	-0.0003
chr8	29878088	C	T	0.0091
chr8	30352758	T	C	-0.0096
chr8	31984959	C	T	0.0079
chr8	32157629	G	A	-0.0179
chr8	37000965	A	G	-0.0504
chr8	38708111	T	C	0.0074
chr8	39752109	T	C	-0.0396
chr8	40321864	C	T	0.0053
chr8	42782540	A	C	-0.0077
chr8	50875780	G	GAAACAAAC	0.004
chr8	57845365	T	C	0.0056
chr8	61191135	C	T	-0.0243
chr8	64335696	T	G	-0.005
chr8	68491354	C	G	-0.0308
chr8	68776609	G	A	-0.0017
chr8	73732904	C	T	-0.0048
chr8	74945641	G	C	0.0001
chr8	75318708	A	G	0.0549
chr8	75444345	T	A	-0.0072
chr8	75461234	C	T	-0.001
chr8	75530430	T	TA	-0.0004
chr8	75563069	T	C	-0.0043
chr8	75988094	T	A	0.0003
chr8	76309840	C	G	-0.0004
chr8	77008246	G	A	-0.0102
chr8	77282391	C	CAATGATAAAT	-0.0063
chr8	80447660	G	T	0.0118
chr8	80630888	A	T	-0.0218
chr8	80826240	G	C	0.0011
chr8	80933824	C	A	-0.0089
chr8	86920050	A	G	0.0028
chr8	86921652	C	T	-0.0023
chr8	86941126	G	A	0.0057
chr8	94835605	C	CT	-0.0068
chr8	94897270	T	C	-0.0052
chr8	95012159	T	A	0.0122
chr8	98009947	C	T	-0.0185
chr8	98398859	T	C	-0.0206
chr8	98533237	C	T	-0.0021
chr8	98541612	A	T	-0.0002
chr8	98931540	C	T	0.0327
chr8	101462886	G	A	-0.0071
chr8	101469921	C	T	0.0232
chr8	101470872	T	C	0.0062
chr8	101486873	T	C	-0.0023
chr8	101490220	A	G	0.0009
chr8	105308898	G	C	0.0031
chr8	105328064	T	C	0.0057
chr8	105346392	A	T	-0.0263
chr8	106063732	A	G	0.0055
chr8	112670933	C	T	-0.0047
chr8	115667320	A	G	-0.0095
chr8	115922753	G	C	0.0029
chr8	116197325	A	G	-0.0217
chr8	116222460	C	T	0.0124
chr8	116451711	G	A	-0.0033
chr8	117178381	G	A	0.0087
chr8	117815600	G	A	-0.0035
chr8	117869627	T	C	-0.0015
chr8	117889689	T	G	0.0055
chr8	119593783	C	T	0.0181
chr8	119849946	A	G	0.021
chr8	120081482	T	TTTTTG	-0.0155
chr8	123549677	CT	C	-0.0063
chr8	123551465	T	C	0.004
chr8	123559341	G	A	0.0113
chr8	123575712	A	G	0.014
chr8	123597926	G	A	0.0002
chr8	123696580	T	C	0.0021
chr8	123727673	T	G	0.0168
chr8	123741933	T	G	0.0104
chr8	123745421	C	T	0.0093
chr8	124574395	A	G	-0.0057
chr8	124586830	T	C	-0.0154
chr8	127196209	G	A	-0.0053
chr8	127201316	C	CA	-0.0187
chr8	127293351	G	C	0.0005
chr8	127323991	A	G	-0.0053
chr8	127354231	G	GAA	-0.0179
chr8	127356267	C	T	-0.0046
chr8	127358703	C	G	0.0421
chr8	127359926	A	G	0.0123
chr8	127365779	C	T	-0.0171
chr8	127677080	T	C	-0.0164
chr8	128192016	T	C	0.0134
chr8	128192857	G	A	0.0054
chr8	128477657	C	CTT	-0.0144
chr8	130956223	T	C	-0.0195
chr8	130994011	A	C	0.0183
chr8	138222551	T	C	0.0002
chr8	138223864	C	A	0.0172
chr8	139452497	T	A	0.0154
chr8	139980672	G	A	-0.0095
chr8	142587893	A	G	-0.0141
chr8	142589350	GGTGT	G	-0.0088
chr8	143668507	T	C	0.0122
chr9	1035756	A	AAAAAAC	0.0038
chr9	1696976	T	C	-0.0014
chr9	2124140	C	T	0.0047
chr9	4094321	G	A	0.0042
chr9	4167470	G	C	0.0092
chr9	5917799	G	A	0.0027
chr9	6002135	T	C	0.0046
chr9	6445966	T	TC	-0.0069
chr9	6880263	A	G	0.0117
chr9	8415317	T	C	0.0368
chr9	10270636	A	G	-0.0066
chr9	13488565	C	G	0.0004
chr9	13592494	A	T	0.0049
chr9	16046465	A	G	0.0132
chr9	16337784	T	C	0.0042
chr9	16838213	A	G	-0.001
chr9	16841630	A	G	-0.0037
chr9	16844144	G	GT	-0.0117
chr9	18817374	C	T	-0.0056
chr9	20812065	G	A	-0.0385
chr9	21950781	A	T	-0.0011
chr9	22003224	C	T	-0.0133
chr9	22005331	T	G	0.0014
chr9	22011084	G	C	0.035
chr9	22041999	C	G	0.0013
chr9	29638169	G	T	0.0033
chr9	32455676	A	G	-0.0093
chr9	34108802	T	A	-0.002
chr9	34130437	G	A	0.0023
chr9	36209085	G	A	-0.0121
chr9	36928291	T	C	0.0096
chr9	36931656	C	G	-0.0006
chr9	36951038	A	G	-0.0034
chr9	36974538	G	A	-0.004
chr9	69307112	C	T	-0.026
chr9	69904787	G	A	0.0049
chr9	70779137	C	G	-0.0082
chr9	72179979	G	T	-0.0087
chr9	72295264	C	A	0.0096
chr9	75138051	A	G	0.0108
chr9	76295192	A	G	-0.0021
chr9	76319326	A	T	0.0026
chr9	76354501	C	T	0.0005
chr9	76356316	G	A	-0.0063
chr9	77533428	C	A	-0.0005
chr9	77536352	T	G	-0.0093
chr9	78101964	A	C	-0.004
chr9	83336009	C	T	0.0139
chr9	83450445	T	C	-0.0011
chr9	85121507	G	A	0.0033
chr9	85167296	T	C	0.0131
chr9	86823336	A	G	0.0025
chr9	86825780	C	T	0.0012
chr9	87659766	C	A	0.0039
chr9	89648375	C	CAA	0.0092
chr9	91498368	G	A	0.014
chr9	92989580	A	G	-0.0043
chr9	95008323	C	A	-0.0506
chr9	95260686	T	A	0.0039
chr9	95566806	C	T	0.0044
chr9	95600305	T	C	0.0238
chr9	95712391	T	A	0.0095
chr9	104251600	C	T	-0.0046
chr9	105196355	C	G	0.0059
chr9	105217577	A	C	0.0036
chr9	107513088	T	C	0.0175
chr9	107513571	A	T	0.0227
chr9	107538713	A	G	0.0034
chr9	107541182	A	G	0.0005
chr9	107700556	G	A	-0.0002
chr9	107722203	T	C	-0.003
chr9	107722489	T	C	-0.0032
chr9	108058769	C	T	0.0058
chr9	108074792	A	G	0.072
chr9	108087244	G	T	0.0067
chr9	108106726	A	ATATAT	0.0071
chr9	108123199	C	T	0.0634
chr9	108139820	T	C	0.0021
chr9	108158025	G	A	0.0016
chr9	108226066	A	G	0.004
chr9	108566730	A	G	0.0002
chr9	109165389	C	T	-0.0303
chr9	109290843	T	C	-0.0011
chr9	109844552	A	G	0.0032
chr9	109844969	A	G	0.0025
chr9	111938008	G	A	-0.0152
chr9	112203029	C	CT	0.0012
chr9	112974727	G	A	-0.0004
chr9	112975326	A	T	-0.0056
chr9	113426445	G	T	-0.0091
chr9	115039968	T	A	0.0043
chr9	116391429	C	T	0.0002
chr9	116492593	C	T	-0.0023
chr9	116545905	G	T	-0.0078
chr9	116551207	A	G	-0.0145
chr9	116725294	A	T	-0.0001
chr9	120549195	C	T	0.0145
chr9	120889425	CA	C	-0.0052
chr9	121568691	T	C	0.0046
chr9	124075153	G	A	0.0035
chr9	126584403	T	C	-0.0002
chr9	126637283	A	G	0.0013
chr9	126640288	G	A	0.0026
chr9	126646783	C	A	-0.0065
chr9	126662440	A	G	-0.0157
chr9	126664190	G	T	-0.0125
chr9	127402714	C	T	-0.0026
chr9	127726328	G	A	-0.0148
chr9	128455524	A	G	-0.0061
chr9	130307462	C	A	0.0422
chr9	131013607	T	C	0.0068
chr9	132995768	T	C	-0.0027
chr9	133471682	C	T	-0.0136
chr9	133485028	T	C	-0.0097
chr9	135640638	T	A	0.0379
chr9	137594405	C	G	-0.0064
chr10	5359345	T	C	0.0035
chr10	5718313	C	T	-0.0015
chr10	5752689	A	G	0.0112
chr10	5829530	T	G	-0.0069
chr10	5830123	C	T	0.0063
chr10	5900748	G	A	-0.0085
chr10	6109364	C	A	0.0048
chr10	8173316	C	A	0.0026
chr10	8316003	T	C	-0.0077
chr10	8395583	G	A	0.0009
chr10	9060000	T	TATATATATATAC	-0.0029
chr10	11144989	C	G	0.0041
chr10	11156471	G	C	0.0097
chr10	13518152	A	G	0.0657
chr10	13865236	T	C	0.0123
chr10	13875699	C	T	-0.0007
chr10	13905651	T	C	-0.002
chr10	17563118	A	G	-0.0048
chr10	19263542	C	T	-0.0117
chr10	21535798	G	A	0.0234
chr10	21744013	A	G	-0.001
chr10	21748880	A	G	-0.0026
chr10	21927679	T	C	0.0378
chr10	22188847	ACC	A	0.0637
chr10	22199062	T	C	0.0081
chr10	22429557	G	T	0.005
chr10	22572561	A	C	0.0056
chr10	22573558	C	A	0.0036
chr10	22574496	A	G	0.0256
chr10	22626695	T	C	-0.0062
chr10	23047128	T	C	0.0405
chr10	23439253	T	C	0.0132
chr10	23658637	A	G	0.0101
chr10	25875154	A	G	0.0071
chr10	26398473	C	T	0.0101
chr10	27190141	C	T	-0.0078
chr10	27831068	G	A	-0.0323
chr10	30754148	G	A	0.0088
chr10	30768959	C	G	0.0009
chr10	31981738	G	GA	0.0026
chr10	32389213	C	T	0.0052
chr10	32800272	A	T	-0.0001
chr10	34925365	A	G	0.0089
chr10	37101682	C	A	-0.0043
chr10	37372416	T	A	-0.0013
chr10	38345148	T	TA	0.0146
chr10	45029323	T	C	-0.0113
chr10	45050493	C	G	-0.0067
chr10	45147086	G	A	-0.0137
chr10	45417323	T	G	0.005
chr10	48386098	C	A	0.0017
chr10	48509536	C	T	0.0118
chr10	51916285	T	C	-0.0076
chr10	51933209	C	T	-0.0001
chr10	52014235	G	A	-0.0068
chr10	59634379	G	A	0.0091
chr10	61432656	T	A	0.0094
chr10	61657524	C	T	-0.0061
chr10	62459335	T	C	0.0102
chr10	62498069	T	C	0.0174
chr10	62503643	C	G	-0.0055
chr10	62540131	A	G	-0.0819
chr10	62549392	C	CAT	0.0043
chr10	62654505	C	T	-0.0031
chr10	62802764	G	A	-0.0036
chr10	62818723	C	T	-0.0164
chr10	62822722	T	C	-0.0107
chr10	63004133	G	A	0.0016
chr10	63060236	G	T	0.009
chr10	63464698	CA	C	-0.0014
chr10	65926821	T	C	-0.0081
chr10	66621203	A	G	-0.0317
chr10	69319181	A	G	-0.0018
chr10	69387874	A	AT	0.0022
chr10	69392335	T	C	0.003
chr10	69574141	C	T	-0.0026
chr10	69575818	C	T	-0.0164
chr10	71890021	C	T	0.0058
chr10	73624196	G	T	-0.012
chr10	73640647	A	T	-0.0126
chr10	79076833	C	T	-0.0098
chr10	79087393	C	T	-0.0037
chr10	79091500	G	T	-0.0305
chr10	79095893	G	A	0.0063
chr10	79110567	G	C	0.0039
chr10	79122832	A	G	0.0008
chr10	79123554	T	C	0.0124
chr10	79126969	A	G	0.0303
chr10	79166279	T	C	0.002
chr10	83935093	G	C	0.0089
chr10	87072989	C	T	0.0021
chr10	88352866	C	G	-0.0007
chr10	88391636	T	A	-0.0009
chr10	88439044	A	G	-0.0086
chr10	90024565	C	T	0.0012
chr10	90064542	A	C	0.0054
chr10	90800151	G	T	-0.0035
chr10	90844382	G	A	-0.0036
chr10	91810048	A	G	-0.0083
chr10	92172529	A	G	-0.0057
chr10	93532430	CAA	C	-0.0187
chr10	93965871	C	T	0.0065
chr10	99370545	A	T	0.0101
chr10	101176742	C	G	-0.0139
chr10	102408854	G	T	0.0052
chr10	104594659	C	T	0.0024
chr10	104625513	G	T	-0.0011
chr10	109228999	T	C	0.0083
chr10	109588444	G	A	0.0088
chr10	110207666	G	C	-0.0161
chr10	110437700	C	T	0.0006
chr10	112791608	T	C	-0.0378
chr10	112973147	A	C	0.0018
chr10	113017911	C	T	0.0193
chr10	113033813	T	C	0.0059
chr10	113367695	C	CAA	-0.0081
chr10	113368732	T	C	-0.0277
chr10	113706166	G	T	0.0104
chr10	117489583	G	GGTT	-0.0045
chr10	117919732	T	C	-0.0141
chr10	118781685	C	T	-0.0012
chr10	119062521	T	G	-0.0031
chr10	119092299	T	C	0.0043
chr10	119622103	A	G	0.0039
chr10	119646202	G	A	0.0043
chr10	120471256	A	G	-0.0408
chr10	120992953	A	T	-0.0022
chr10	120996261	G	A	0.0024
chr10	121042949	A	C	0.0149
chr10	121078345	T	C	-0.0109
chr10	121335695	G	A	-0.0273
chr10	121393958	A	G	0.0084
chr10	121395902	C	T	0.0016
chr10	121481131	C	T	-0.0084
chr10	121580797	C	T	-0.0223
chr10	121586602	G	A	-0.0137
chr10	121589810	A	T	-0.088
chr10	121596661	A	T	-0.0065
chr10	121725447	G	A	-0.0001
chr10	125570122	G	A	0.0077
chr10	126292592	T	C	0.0092
chr10	127435552	T	G	-0.0048
chr10	127449751	G	C	0.0027
chr10	132133961	C	A	-0.0089
chr10	132748422	C	T	-0.0103
chr11	322722	C	T	-0.0008
chr11	418735	G	A	0.0039
chr11	428489	T	C	-0.0174
chr11	433617	T	C	-0.0025
chr11	445331	C	T	-0.0103
chr11	701616	A	G	0.0042
chr11	803017	A	G	0.0192
chr11	835407	C	T	0.0074
chr11	1093142	G	A	0.0047
chr11	1870054	T	A	-0.0215
chr11	1874478	C	A	-0.0031
chr11	1879535	C	T	-0.0072
chr11	1880867	C	T	0.0077
chr11	1881245	G	A	-0.016
chr11	1884062	T	C	-0.0055
chr11	1926956	T	C	0.0056
chr11	1957993	G	C	0.0031
chr11	1995678	G	A	-0.0041
chr11	2202620	G	C	0.0043
chr11	2311464	A	G	0.0185
chr11	2333308	T	C	0.0004
chr11	2368834	G	A	0.0028
chr11	2873332	C	A	-0.0256
chr11	3194663	G	T	0.0249
chr11	3202391	G	A	0.0072
chr11	5747006	C	G	0.0009
chr11	6234754	C	T	0.0088
chr11	9704822	T	C	-0.0083
chr11	9915404	G	A	0.0038
chr11	10450692	A	G	-0.0132
chr11	11574774	C	CT	0.0002
chr11	15311885	C	T	-0.0092
chr11	17433824	G	A	-0.0079
chr11	17441311	T	C	-0.0062
chr11	18382320	A	G	0.001
chr11	18642694	T	G	0.0203
chr11	18645350	C	T	-0.0063
chr11	18665478	G	A	0.0024
chr11	22589101	T	C	-0.0001
chr11	24344569	T	C	-0.0036
chr11	25370239	C	T	-0.0031
chr11	31584349	A	T	-0.0005
chr11	35310095	G	A	-0.0018
chr11	35466309	T	C	0.0091
chr11	35820026	T	C	-0.0146
chr11	42822891	C	T	-0.0133
chr11	44147775	C	CTTTT	0.0113
chr11	44347342	G	A	0.0105
chr11	46296481	C	G	-0.0235
chr11	47959016	T	G	0.0017
chr11	48091878	A	C	-0.0056
chr11	55536361	A	G	-0.0057
chr11	62112823	C	CT	0.0042
chr11	62127972	A	G	-0.0047
chr11	62170186	C	T	0.0025
chr11	62193337	C	A	-0.0054
chr11	62207373	G	GA	-0.0018
chr11	62415966	A	G	0.0001
chr11	62416366	C	T	-0.0086
chr11	62419797	G	A	-0.0071
chr11	62911978	A	G	0.0017
chr11	63004634	G	A	0.0249
chr11	64851296	T	C	-0.0068
chr11	65786021	C	A	0.0164
chr11	65804960	G	A	-0.022
chr11	66984431	G	A	-0.0124
chr11	67058088	T	C	-0.0086
chr11	69191851	T	C	0.0013
chr11	69519948	T	A	-0.0105
chr11	69537668	T	A	0.0052
chr11	69660618	C	T	0.0057
chr11	69746761	A	G	0.007
chr11	72976504	G	T	0.0305
chr11	73390205	T	G	0.0024
chr11	73475640	T	TA	0.0101
chr11	73637707	T	G	-0.0038
chr11	74331284	T	C	-0.0088
chr11	82734112	T	C	-0.0051
chr11	86566610	C	CCA	0.0096
chr11	91728022	A	G	0.0102
chr11	91978104	C	G	0.0067
chr11	95792922	T	TA	-0.0121
chr11	96150853	G	A	-0.0129
chr11	97484695	T	G	0.0015
chr11	97509744	A	ATT	-0.0142
chr11	97532126	T	C	-0.0121
chr11	101015238	A	G	0.0151
chr11	104001465	T	C	-0.004
chr11	111246412	A	T	-0.0112
chr11	111249973	C	T	0.0044
chr11	111317491	A	T	-0.0052
chr11	111325200	G	A	-0.0113
chr11	111350071	A	T	-0.0042
chr11	111545075	T	TA	-0.0088
chr11	111597602	C	T	-0.0218
chr11	113636138	C	T	0.0026
chr11	113665988	G	A	0.0024
chr11	113808397	C	T	0.0041
chr11	113829824	CA	C	0.0008
chr11	113936459	G	A	-0.0044
chr11	114292158	T	C	-0.016
chr11	115173491	C	T	0.0026
chr11	115563460	T	TTTTG	0.0108
chr11	115576452	A	G	0.0019
chr11	116813846	C	G	-0.0005
chr11	116853516	C	T	-0.0084
chr11	116857220	A	T	-0.0076
chr11	117203583	T	C	0.0071
chr11	118698006	C	CA	-0.0119
chr11	120334292	G	GT	0.0068
chr11	123095918	A	G	-0.015
chr11	123182370	T	C	-0.0019
chr11	124039316	A	G	-0.0037
chr11	125421725	A	G	0.0008
chr11	126010168	C	T	0.0114
chr11	129373522	T	G	-0.0105
chr11	129378967	G	A	-0.0087
chr11	129490853	AT	A	0.0118
chr11	129582612	C	G	0.0145
chr11	129587927	A	C	0.0003
chr11	129591121	A	G	0.0115
chr11	129621022	G	A	0.0052
chr11	129667282	C	T	0.0103
chr11	129780119	T	A	-0.003
chr11	129853126	T	C	0.0011
chr11	129853263	G	A	-0.0038
chr11	130438832	C	T	-0.0179
chr11	130477786	A	G	-0.0067
chr11	130817180	C	T	0.0057
chr11	131483075	A	G	0.0115
chr11	134350965	T	A	0.0105
chr12	82284	T	C	0.0035
chr12	184460	A	G	0.0125
chr12	239253	T	C	0.0106
chr12	935857	AAAAT	A	0.0097
chr12	1484262	A	G	-0.0098
chr12	2185097	A	G	0.0005
chr12	2231632	A	C	0.0085
chr12	5556164	A	T	0.0012
chr12	6185470	A	G	0.002
chr12	11855966	G	T	-0.0045
chr12	11891459	T	TTA	-0.0023
chr12	12422987	T	TA	0.0005
chr12	12718165	T	G	-0.0015
chr12	12991558	C	T	-0.0031
chr12	13038559	C	CAA	0.0002
chr12	13117990	T	C	-0.0062
chr12	13184451	G	A	-0.0139
chr12	13207297	G	A	0.0003
chr12	14260997	G	C	0.0093
chr12	14578032	T	A	0.0034
chr12	15155345	G	A	0.0074
chr12	17438369	A	G	0.0014
chr12	18097950	G	T	0.0159
chr12	18245872	T	C	0.0057
chr12	18306453	C	T	-0.0037
chr12	20492969	G	T	0.0011
chr12	20498017	C	T	-0.0105
chr12	20498051	C	T	0.005
chr12	25036730	TTTG	T	-0.0249
chr12	27986913	T	C	0.0302
chr12	27998676	A	C	-0.0167
chr12	28000060	G	A	-0.0027
chr12	28021884	C	T	-0.0506
chr12	28030353	A	G	-0.0029
chr12	28069037	T	A	-0.0044
chr12	28987327	G	A	0.0357
chr12	29076923	G	A	-0.0028
chr12	29199753	G	A	-0.0034
chr12	29336071	A	G	-0.0228
chr12	29481864	T	A	-0.008
chr12	31123292	G	A	-0.0121
chr12	31369474	A	C	0.0049
chr12	31610705	G	A	-0.0057
chr12	32209952	G	A	-0.013
chr12	32690455	G	C	-0.0195
chr12	42104255	A	T	0.0041
chr12	42134896	T	G	0.0059
chr12	46128411	A	AGTATTCTATG	-0.0016
chr12	47857293	C	T	0.0139
chr12	48729533	C	CA	0.0079
chr12	49612681	A	C	0.0174
chr12	54564380	C	G	0.0022
chr12	54574117	C	T	0.0036
chr12	54653342	G	A	-0.0016
chr12	56044365	T	TG	-0.0066
chr12	56100038	A	C	-0.0076
chr12	56752285	T	G	-0.0212
chr12	57442315	A	G	-0.0086
chr12	57454155	G	A	-0.0052
chr12	57697256	T	G	-0.0106
chr12	64034983	T	G	0.0085
chr12	64137983	A	T	-0.002
chr12	67719125	A	G	-0.0079
chr12	68160681	A	G	-0.0098
chr12	68706628	C	T	-0.0081
chr12	69429711	T	G	0.0018
chr12	69694564	T	C	-0.005
chr12	70404575	A	T	0.0145
chr12	70415223	C	G	0.0012
chr12	71930591	G	C	-0.0073
chr12	77051948	T	A	0.002
chr12	80047543	A	G	-0.0125
chr12	82078235	T	A	0.0013
chr12	82670416	G	GA	0.0115
chr12	82691328	A	AT	0.005
chr12	82711994	T	C	-0.0106
chr12	84299061	G	GTA	0.0028
chr12	84610772	C	T	0.0086
chr12	84615658	T	C	-0.0069
chr12	84631196	G	A	-0.0001
chr12	92796463	T	TTA	-0.0016
chr12	93564881	A	G	0.0044
chr12	94267677	A	G	0.0047
chr12	94267735	T	G	0.0006
chr12	94279112	G	A	-0.0045
chr12	95013741	C	T	-0.0208
chr12	95512363	C	T	-0.0102
chr12	95627257	T	C	-0.001
chr12	95628323	G	C	-0.0069
chr12	95633691	C	T	-0.0329
chr12	95633983	A	G	-0.0267
chr12	95634749	A	G	-0.0056
chr12	95748088	A	G	-0.0012
chr12	95849273	G	A	0.0112
chr12	96827262	G	A	0.0043
chr12	96890194	T	C	0.0053
chr12	97212607	C	T	-0.0147
chr12	102703292	A	G	0.014
chr12	102707634	T	C	-0.0057
chr12	105628505	A	AGGGGT	0.003
chr12	107704288	G	C	-0.0056
chr12	109467915	G	A	-0.0073
chr12	110751738	T	G	-0.0017
chr12	110851039	T	C	0.0013
chr12	110912045	A	G	0.0027
chr12	111162330	G	T	-0.0188
chr12	111388673	A	AAATT	0.0053
chr12	114670331	T	C	0.0026
chr12	114671418	C	G	0.0219
chr12	114936357	G	A	-0.0043
chr12	115132241	G	A	0.0045
chr12	115358772	A	G	-0.0235
chr12	115397141	C	G	-0.0046
chr12	115398031	T	C	-0.0458
chr12	115399227	T	TA	-0.0083
chr12	115400739	T	A	0.001
chr12	115414571	A	C	0.0047
chr12	115579230	A	G	0.0008
chr12	115910058	A	G	-0.0048
chr12	116319482	A	T	-0.0133
chr12	116630471	C	G	0.0035
chr12	116633972	C	T	0.0011
chr12	120355887	G	GGAA	0.0009
chr12	120978819	C	G	-0.0078
chr12	121012581	G	C	-0.0019
chr12	122233163	C	A	-0.0066
chr12	122945535	C	T	-0.0109
chr12	123412304	G	A	-0.0245
chr12	125189527	T	TG	-0.0011
chr12	126659745	A	G	0.0064
chr12	128724628	T	G	0.028
chr13	18962460	A	C	-0.0025
chr13	20445070	C	G	0.0338
chr13	23051525	G	A	0.001
chr13	23706872	T	C	0.0006
chr13	23767704	G	A	0.0112
chr13	24397719	C	T	0.0123
chr13	24401948	T	C	0.0028
chr13	24410402	A	T	-0.0046
chr13	24444111	C	T	-0.002
chr13	29533251	T	C	-0.0062
chr13	29544056	C	T	0.0095
chr13	32130817	AT	A	0.0029
chr13	32181569	C	T	-0.0017
chr13	32199067	C	T	0.0125
chr13	32224098	T	TA	0.0017
chr13	32398489	A	T	0.1809
chr13	34178077	T	A	-0.0026
chr13	35497649	T	C	-0.01
chr13	35498035	G	A	-0.014
chr13	35559006	T	A	0.0029
chr13	35947296	T	G	-0.0029
chr13	37323438	G	A	-0.0004
chr13	38763481	C	G	0.0065
chr13	39513870	G	A	0.003
chr13	39765021	C	T	0.0006
chr13	39781293	G	A	0.0144
chr13	40084650	C	T	0.0071
chr13	40234483	G	A	-0.003
chr13	41317034	C	T	-0.0117
chr13	41413917	C	A	-0.0096
chr13	42927220	A	G	0.0251
chr13	50510905	G	A	-0.0095
chr13	57683131	A	G	-0.0062
chr13	57889645	C	T	0.0073
chr13	58139226	C	G	0.0028
chr13	73232845	T	C	0.0108
chr13	73386815	A	G	0.0138
chr13	73393370	T	C	0.0081
chr13	79817160	A	C	-0.003
chr13	89959263	A	G	-0.0187
chr13	91804782	T	C	0.011
chr13	92140281	C	T	-0.0065
chr13	93244799	T	G	-0.0097
chr13	97234474	T	C	0.0036
chr13	98162978	C	T	0.0156
chr13	98416001	T	C	-0.0044
chr13	98777553	C	T	-0.0037
chr13	99995845	A	G	-0.0035
chr13	102771971	T	C	-0.0137
chr13	103624829	A	G	0.0032
chr13	105769864	G	A	0.0041
chr13	106925189	A	G	0.0064
chr13	108017581	A	G	0.003
chr13	109977171	C	G	0.0096
chr13	109998784	C	T	0.0008
chr13	110205476	C	T	0.0124
chr13	110997377	T	C	-0.0072
chr13	111425118	C	G	0.0074
chr13	113669682	T	C	0.0072
chr13	113730167	G	A	-0.0001
chr13	113929183	T	C	-0.0146
chr14	22848616	A	G	0.007
chr14	24260894	A	C	0.0032
chr14	24266418	A	G	0.0065
chr14	24266821	G	A	0.0025
chr14	25086387	C	T	-0.0076
chr14	25186558	A	G	0.0036
chr14	31543387	G	A	-0.0095
chr14	31841597	T	C	0.0048
chr14	32127443	T	C	0.023
chr14	32431570	C	A	0.002
chr14	32518552	A	G	-0.0128
chr14	32577265	T	G	0.0081
chr14	34853954	T	C	-0.0076
chr14	34890577	C	T	0.0062
chr14	34942899	G	GA	-0.0039
chr14	34953605	C	T	-0.0015
chr14	35112932	A	G	-0.0103
chr14	36653585	A	G	-0.0069
chr14	36654045	A	C	-0.0068
chr14	36659359	C	A	-0.0356
chr14	36759299	C	T	0.0152
chr14	36799592	G	A	-0.0035
chr14	37190997	G	A	-0.0128
chr14	37672821	ATT	A	0.0104
chr14	37739482	G	C	-0.003
chr14	38379620	T	A	-0.0003
chr14	38945726	C	T	-0.0114
chr14	38947694	C	T	-0.0024
chr14	39204999	C	A	-0.0015
chr14	44574725	C	T	-0.0069
chr14	51656430	C	T	0.0204
chr14	53229696	A	T	-0.0088
chr14	53424102	T	C	0.0011
chr14	58633801	C	CAA	-0.0071
chr14	58641960	T	C	-0.0021
chr14	60038899	G	T	-0.0127
chr14	62121599	G	A	0.0161
chr14	62706286	C	G	0.0015
chr14	62710426	T	C	-0.0024
chr14	62715141	A	C	0.0069
chr14	62740570	T	C	0.0021
chr14	68193711	T	C	-0.0063
chr14	68501834	C	G	-0.0006
chr14	68507693	A	G	-0.0138
chr14	68513118	T	C	-0.0272
chr14	68538897	G	A	-0.0106
chr14	68559662	G	A	-0.0118
chr14	68568708	G	A	-0.0034
chr14	68580289	C	T	-0.0098
chr14	68632099	G	T	0.0026
chr14	68647748	T	G	-0.0042
chr14	68846144	T	C	-0.0107
chr14	68847862	A	T	0.002
chr14	68983038	A	C	-0.0079
chr14	72814536	G	C	0.0009
chr14	76318056	T	G	-0.006
chr14	76337120	G	A	-0.0001
chr14	77008364	C	T	-0.0246
chr14	77079305	T	C	-0.0006
chr14	77080869	C	T	-0.0081
chr14	77267513	C	G	-0.0343
chr14	77978660	G	C	-0.0059
chr14	78040649	A	G	-0.0024
chr14	81277374	C	T	0.0087
chr14	82664903	C	T	-0.004
chr14	82721626	A	C	-0.015
chr14	83787162	A	G	-0.0052
chr14	83795853	T	A	-0.0004
chr14	83796442	T	A	-0.0017
chr14	85212260	C	T	0.0054
chr14	85215673	G	T	0.0042
chr14	87714514	C	T	0.0066
chr14	91374725	A	G	0.0214
chr14	91378789	A	G	0.0072
chr14	91381833	A	AAAC	-0.0002
chr14	91413718	G	A	-0.0007
chr14	91422580	T	TA	-0.0083
chr14	91566572	C	T	-0.0274
chr14	92529837	G	A	0.0102
[truncated: 576 more rows]
