# Supplementary material for: A Breast Cancer Polygenic Risk Score Validation in 15,490 Brazilians Using Exome Sequencing
Source: Diagnostics (Basel). 2025 Apr 25;15(9):1098. doi: 10.3390/diagnostics15091098 (PMC12071591; doi:10.3390/diagnostics15091098)
Supplement: Supplementary file 1 [file diagnostics-15-01098-s001.zip › Table S8 - PRSUKBB.csv]

chrom	pos	ref	alt	beta
chr1	993600	G	GT	-0.0212213
chr1	1287123	C	T	0.941089
chr1	1627150	G	A	0.372277
chr1	1629442	C	G	0.366842
chr1	1640436	G	A	0.356749
chr1	1645963	C	T	0.727639
chr1	1721125	G	A	0.00500026
chr1	1808384	AC	A	0.00465358
chr1	1829288	T	C	0.00454011
chr1	1832335	G	A	0.00458632
chr1	1923850	G	A	4.78995
chr1	2384278	A	G	0.0025937
chr1	2591074	C	T	242.311
chr1	5021980	A	G	-0.00715436
chr1	5887444	G	C	3.51782
chr1	5905324	G	A	0.675441
chr1	6318547	G	A	0.737925
chr1	6571004	T	C	7.94046
chr1	8474412	T	C	-0.0141511
chr1	8495121	G	A	244.268
chr1	9731282	C	T	4.06361
chr1	9736038	G	A	95.3305
chr1	9743997	G	A	1.61507
chr1	10253560	T	A	0.0126201
chr1	11030757	C	T	0.452196
chr1	11256034	G	C	0.380533
chr1	16958675	G	C	2.76258
chr1	17079364	T	A	239.993
chr1	17342293	C	T	2.54652
chr1	18854504	G	A	3.19918
chr1	18866438	A	AC	0.0104805
chr1	18868998	A	G	0.00699637
chr1	18872810	G	A	0.00690461
chr1	18880311	A	T	0.00974516
chr1	18884669	A	G	0.00968059
chr1	19127725	C	T	2.90539
chr1	19140828	G	A	2.90318
chr1	19152320	T	C	2.90318
chr1	19169540	C	T	2.9027
chr1	19173511	G	A	55.5926
chr1	21482478	T	C	7.19729
chr1	21823347	G	T	1.43505
chr1	22129833	C	T	0.155667
chr1	24067074	G	A	2.04555
chr1	26671765	G	A	-0.00738945
chr1	26767847	G	A	11.3434
chr1	26792283	G	A	-0.00822252
chr1	26832465	C	A	13.6401
chr1	26880374	G	A	-0.00787693
chr1	27347414	C	T	59.1027
chr1	32181519	C	T	2.55641
chr1	32368352	G	A	251.621
chr1	35114077	T	G	0.573351
chr1	39565340	G	A	73.7074
chr1	39771171	C	T	12.8392
chr1	40310135	G	A	5.1614
chr1	40495461	A	T	0.0243145
chr1	40534829	G	GA	0.0233082
chr1	43206828	G	A	0.937248
chr1	43442922	G	A	0.74344
chr1	45332838	T	C	0.710938
chr1	45347984	C	T	0.950049
chr1	45514499	T	C	0.951316
chr1	46818131	G	A	1.00429
chr1	50364207	G	A	-0.00268425
chr1	50365224	T	A	-0.00267603
chr1	50367742	T	C	-0.00267397
chr1	50371283	A	G	-0.0026766
chr1	50373318	T	C	-0.0026658
chr1	50375710	G	A	-0.0026786
chr1	50378039	C	G	-0.00268216
chr1	50378104	A	C	-0.00268253
chr1	50379025	G	A	-0.00268137
chr1	50379187	G	C	-0.00268176
chr1	50379257	T	G	-0.00268702
chr1	50379693	T	G	-0.00268214
chr1	50379797	GTTT	G	-0.00268763
chr1	50379969	A	G	-0.00268073
chr1	50380132	G	T	-0.00268101
chr1	50380360	CAAAGGGCAAGATCTCCTTTTT	C	-0.00265699
chr1	50380614	A	G	-0.00268185
chr1	50381075	C	G	-0.00268231
chr1	50381437	C	G	-0.00268166
chr1	50382164	A	G	-0.00257088
chr1	50382775	T	C	-0.00268353
chr1	50383484	G	A	-0.0026885
chr1	50383602	A	G	-0.002664
chr1	50383692	T	C	-0.00268335
chr1	50383734	A	T	-0.00268328
chr1	50383875	C	T	-0.00268212
chr1	50385327	CT	C	-0.00266701
chr1	50385456	C	T	-0.00268252
chr1	50385517	A	C	-0.00268272
chr1	50385785	G	A	-0.00267247
chr1	50386251	T	A	-0.00268137
chr1	50386577	A	G	-0.00268184
chr1	50387048	A	G	-0.00277027
chr1	50387097	T	C	-0.00277162
chr1	50388525	G	C	-0.00273083
chr1	50388793	G	A	-0.00270016
chr1	50388982	A	G	-0.00270033
chr1	50389411	A	G	-0.00271192
chr1	50389465	A	G	-0.00270525
chr1	50389535	T	A	-0.00270333
chr1	50389612	C	T	-0.00270165
chr1	50390036	A	G	-0.00270138
chr1	50390252	A	G	-0.00270148
chr1	50390521	T	A	-0.00269792
chr1	50390605	T	C	-0.00269729
chr1	50390865	G	T	-0.00269759
chr1	50392041	T	A	-0.00269244
chr1	50392415	A	G	-0.00269278
chr1	50392580	A	G	-0.0026891
chr1	50392600	G	A	-0.00268801
chr1	50392846	C	G	-0.00268304
chr1	50393076	G	A	-0.0026815
chr1	50394827	C	A	-0.00267577
chr1	50395548	A	C	-0.00274086
chr1	50396315	G	A	-0.00272612
chr1	50396511	C	T	-0.00261067
chr1	50397066	TAAAGATTC	T	-0.00255528
chr1	50397221	G	C	-0.00257855
chr1	50397322	T	C	-0.00256829
chr1	50397340	T	C	-0.00258868
chr1	50397359	A	C	-0.00259539
chr1	50397440	C	T	-0.00257913
chr1	50397487	A	G	-0.00257733
chr1	50397494	G	T	-0.00258242
chr1	50397857	G	A	-0.00256468
chr1	50398045	G	A	-0.00257269
chr1	50399297	G	A	-0.00257743
chr1	50399336	A	G	-0.00257643
chr1	50399468	A	G	-0.00257726
chr1	50399587	C	T	-0.00257712
chr1	50399644	C	A	-0.00257748
chr1	50399782	AT	A	-0.0025616
chr1	50400946	A	G	-0.00257607
chr1	50401849	C	T	-0.00257618
chr1	50402056	T	C	-0.0025762
chr1	50402364	C	T	-0.00257618
chr1	50402745	T	C	-0.00254037
chr1	50403194	G	A	-0.00257446
chr1	50404411	G	C	-0.0025762
chr1	50405179	G	A	-0.00257657
chr1	50405495	C	T	-0.00257651
chr1	50406175	G	A	-0.00257628
chr1	50407001	A	T	-0.00257671
chr1	50407433	C	T	-0.0025767
chr1	50407561	A	G	-0.00257698
chr1	50410758	TTA	T	-0.00268845
chr1	50410929	C	T	-0.00257784
chr1	50411435	G	A	-0.00254219
chr1	50411854	T	A	-0.002533
chr1	50416487	G	T	0.00258568
chr1	50419385	T	G	27.8861
chr1	50423583	G	A	0.00263441
chr1	50424962	C	T	0.00259646
chr1	50424977	T	G	0.00260019
chr1	50425295	T	C	0.00263808
chr1	50425541	A	C	0.002618
chr1	50426527	T	C	0.00260636
chr1	50426530	T	C	0.00260324
chr1	50426875	A	G	0.00263752
chr1	50429976	TG	T	0.00280833
chr1	50431670	A	C	0.00269809
chr1	50435696	T	C	0.00263187
chr1	50441766	T	C	0.00265237
chr1	50468158	A	G	0.00258136
chr1	50490459	G	A	0.00263838
chr1	50494849	T	C	0.00323018
chr1	50496889	CA	C	0.00329248
chr1	50502425	T	A	0.0027031
chr1	50513255	A	G	0.00272737
chr1	50519290	C	T	0.00273261
chr1	50525801	C	G	0.00274218
chr1	50527506	T	C	0.00392342
chr1	50529040	T	C	0.00276092
chr1	50529175	C	T	0.0027731
chr1	50533095	T	C	0.00275029
chr1	50540225	G	C	0.00311954
chr1	50550931	G	A	0.0026998
chr1	50555295	C	A	0.00332922
chr1	50563715	T	C	0.00269061
chr1	50565520	T	G	0.00274862
chr1	50572655	T	A	0.00269777
chr1	50573628	A	G	0.00268821
chr1	50573979	A	AC	0.00288498
chr1	50576832	CT	C	0.00277326
chr1	50577253	G	A	0.00274934
chr1	50578053	A	T	0.00277235
chr1	50585127	C	T	0.00276774
chr1	50592823	T	A	0.00268565
chr1	50597144	GT	G	0.00287802
chr1	50597304	A	G	0.00270561
chr1	50597459	C	T	0.00269453
chr1	50600416	T	C	0.00276477
chr1	50601125	A	ATG	0.00289252
chr1	50609368	T	A	0.00271108
chr1	50609793	GA	G	0.00304211
chr1	50612417	G	A	0.0028052
chr1	50613790	T	TA	0.0028904
chr1	50614519	G	GTAA	0.00297059
chr1	50620665	T	C	0.0028137
chr1	50622164	C	CA	0.00377107
chr1	50622957	T	A	0.00282122
chr1	50627834	A	AT	0.00307183
chr1	50628018	A	G	0.00282425
chr1	50628336	T	C	0.00282691
chr1	50629646	C	A	0.00284284
chr1	50637146	C	G	0.00283247
chr1	50641303	G	T	0.0028231
chr1	50645834	G	GA	0.00384257
chr1	50648831	T	C	0.00281976
chr1	50649136	C	T	0.00282258
chr1	50649501	T	C	0.00282591
chr1	50655000	C	T	0.00289886
chr1	50660608	C	G	0.00283705
chr1	50663105	A	G	0.00335858
chr1	50663998	CT	C	0.00267193
chr1	50664667	G	T	0.00291909
chr1	50672019	C	CT	0.00291265
chr1	50677721	C	T	0.0029188
chr1	50679323	C	CA	0.00333358
chr1	50685071	G	A	0.00293012
chr1	50693675	C	T	0.00335389
chr1	50695591	G	A	0.00379398
chr1	50700244	T	TCA	0.00330677
chr1	50703024	A	T	0.0032895
chr1	50715427	T	C	0.0033444
chr1	50717585	T	C	0.00334585
chr1	50718258	G	A	0.0134919
chr1	50723002	G	C	0.00336119
chr1	50724237	CA	C	0.00273596
chr1	50725902	C	A	0.00287146
chr1	50727883	A	G	0.00335199
chr1	50733444	T	G	0.00335071
chr1	50733521	C	T	0.00334584
chr1	50736991	G	A	0.0029336
chr1	50739411	C	CAT	0.00324529
chr1	50740027	A	AT	0.00328549
chr1	50750944	C	T	0.00335307
chr1	50750973	C	CT	0.00337207
chr1	50751150	TA	T	0.00376387
chr1	50751393	A	G	0.00335952
chr1	50752120	C	T	0.00296045
chr1	50753023	G	A	0.00329646
chr1	50754455	T	C	0.00336198
chr1	50757808	C	T	0.00334561
chr1	50760936	G	A	0.00327039
chr1	50766827	G	C	0.00285895
chr1	50769347	T	C	0.00355538
chr1	50770920	C	T	0.00276452
chr1	50771522	T	C	0.00356103
chr1	50771737	G	C	0.00356793
chr1	50777002	C	G	0.00355312
chr1	50777702	G	C	0.00331904
chr1	50791936	T	C	0.00357567
chr1	50793907	T	C	0.00275984
chr1	50793973	A	G	0.00357436
chr1	50797288	C	T	0.00353987
chr1	50799261	T	C	0.00380361
chr1	50804875	C	T	0.00286128
chr1	50807685	C	G	0.00272199
chr1	50824457	T	C	0.00282944
chr1	50828564	C	T	0.00280912
chr1	50833156	A	G	0.00349111
chr1	50837244	C	G	0.00281335
chr1	50841286	T	C	0.00282034
chr1	50847373	GC	G	0.00276231
chr1	50849110	A	C	0.00346756
chr1	50852333	G	A	0.00282252
chr1	50864353	T	C	0.00276647
chr1	50872196	T	C	0.00266456
chr1	50874926	T	C	0.00348178
chr1	50880687	G	T	0.00278868
chr1	50885295	T	TTCTCTCTC	0.00274849
chr1	50891092	T	C	0.00345906
chr1	50892350	G	A	0.00280762
chr1	50892624	C	A	0.00280051
chr1	50900353	T	C	0.00278452
chr1	50902373	C	T	0.00276326
chr1	50902840	C	T	0.00276214
chr1	50909280	C	G	0.00265144
chr1	50919118	A	C	0.00279594
chr1	50931785	A	T	-0.00344703
chr1	50931892	AAT	A	0.00269706
chr1	50932872	A	G	-0.00346096
chr1	50937923	C	T	-0.00343763
chr1	50941912	T	C	0.00266806
chr1	50947533	A	G	-0.00344165
chr1	50950322	G	A	0.00270161
chr1	50952765	G	A	-0.0034447
chr1	50952800	C	T	-0.00341974
chr1	50954540	A	AT	-0.00300591
chr1	50966738	TA	T	-0.00279706
chr1	50971575	A	G	0.00267535
chr1	50977769	C	T	0.00265855
chr1	50983172	CAT	C	0.00263723
chr1	50983329	T	C	0.00265927
chr1	50983903	T	C	0.00308809
chr1	50984929	G	C	0.00264854
chr1	50987306	CTT	C	0.0034842
chr1	50988577	A	G	-0.00267976
chr1	50991984	G	T	0.00340362
chr1	50992232	G	T	0.00266811
chr1	50992337	T	C	0.00343525
chr1	50992700	A	G	0.00264421
chr1	50994608	C	A	0.00264372
chr1	50995283	T	C	0.00266694
chr1	50996767	G	A	0.00342875
chr1	50997778	C	T	0.00268534
chr1	50998133	C	T	0.00268736
chr1	50998235	G	GA	0.00346928
chr1	50998294	G	A	0.00344455
chr1	50998893	T	C	0.00343851
chr1	50998914	C	CA	0.00281041
chr1	50998973	C	T	0.00344484
chr1	50999968	A	G	0.00271676
chr1	51001424	CT	C	0.00297906
chr1	51003856	A	AT	0.00270734
chr1	51009816	G	A	0.00323636
chr1	51011416	G	A	0.00321372
chr1	51011971	T	A	0.00335966
chr1	51011987	C	T	0.00265839
chr1	51012776	G	A	0.00267751
chr1	51012830	AT	A	0.00343021
chr1	51014586	A	G	0.00311217
chr1	51040741	GC	G	0.00300194
chr1	51603025	G	A	0.00344881
chr1	51616215	T	C	0.00366099
chr1	51616922	G	C	0.00372172
chr1	51618074	A	G	0.00350262
chr1	51628958	C	G	0.00352605
chr1	51631908	A	G	0.00352438
chr1	51633977	C	G	0.00345808
chr1	51638669	T	A	0.00352537
chr1	51647158	G	C	0.00372951
chr1	51653526	A	G	0.00353106
chr1	51656235	A	T	0.00354993
chr1	51670307	T	C	0.00350827
chr1	51677731	G	A	0.00355019
chr1	51682615	A	G	0.00376267
chr1	51686435	G	C	0.00369856
chr1	51688041	C	T	0.00370816
chr1	51688459	C	CT	0.0037435
chr1	51697865	A	G	0.0037534
chr1	51703438	T	C	0.00372051
chr1	51707250	G	C	0.0037759
chr1	51711558	T	C	0.00373505
chr1	51723064	G	C	0.00379406
chr1	51732511	A	G	0.00372439
chr1	51737257	T	G	0.0037554
chr1	51739108	G	A	0.00376647
chr1	51740488	A	G	0.00379457
chr1	51741649	CT	C	0.00382017
chr1	51756042	T	C	0.00374301
chr1	51762181	G	A	0.00374725
chr1	51766947	A	G	0.00376107
chr1	51771517	C	G	0.00378252
chr1	51777634	A	AT	0.00355818
chr1	51782345	A	G	0.00377855
chr1	51788121	C	T	0.00385022
chr1	51788192	G	A	0.00384104
chr1	53069867	C	T	0.964821
chr1	53070132	G	A	0.972218
chr1	53078436	G	A	0.475063
chr1	53078980	A	G	0.628998
chr1	53238353	G	A	0.926899
chr1	54786093	T	C	1.03376
chr1	55120650	G	A	0.377923
chr1	55143111	T	C	30.703
chr1	55301874	C	T	0.00307994
chr1	55304892	C	T	0.00309565
chr1	55309098	T	G	0.00307703
chr1	55326661	G	T	0.00260537
chr1	58510036	A	T	0.0116137
chr1	65215860	T	C	0.00316221
chr1	65215939	G	T	0.00317901
chr1	65217865	T	C	0.00305061
chr1	65217889	G	A	0.00304709
chr1	65218742	C	T	0.00335493
chr1	65220315	C	T	0.00304828
chr1	65221873	G	A	0.00301275
chr1	65222002	G	C	0.00301455
chr1	65222150	T	C	0.0030296
chr1	65222167	A	G	0.00301853
chr1	65222706	A	C	0.00302614
chr1	65223987	C	T	0.00318878
chr1	65223993	A	AAAAT	0.00304483
chr1	65230170	A	G	0.00322249
chr1	65230247	G	A	0.00322708
chr1	68431381	G	A	4.14144
chr1	71047257	G	A	8.58836
chr1	75227816	G	A	1.96633
chr1	78080785	A	G	0.323065
chr1	80876811	T	G	0.00320681
chr1	81943249	G	A	1.52777
chr1	89057991	C	T	28.9293
chr1	91981331	G	A	0.805469
chr1	92844136	A	G	0.442147
chr1	94540363	T	C	7.46943
chr1	97467353	T	C	0.0232502
chr1	102920303	A	G	2.71707
chr1	117018241	C	T	0.388932
chr1	117091878	C	T	1.7839
chr1	117112341	G	A	1.1038
chr1	119734718	C	G	1.25185
chr1	121471494	A	G	0.00357032
chr1	121488992	G	A	0.00275418
chr1	121510262	T	A	0.00293797
chr1	121522281	G	A	0.002956
chr1	121532480	G	A	0.00278315
chr1	121538815	A	G	0.00384199
chr1	121547115	C	G	0.00320069
chr1	121570889	A	G	0.00281767
chr1	150272823	T	C	0.964128
chr1	151001726	A	G	0.940204
chr1	151048002	C	T	0.786462
chr1	151564582	C	T	0.986
chr1	151852305	T	C	0.825141
chr1	152087424	A	G	13.9671
chr1	152108539	C	T	14.4317
chr1	152108558	A	G	13.9356
chr1	152108571	C	G	13.9356
chr1	152109452	A	C	14.4317
chr1	152111165	C	G	24.567
chr1	152154896	T	C	15.0957
chr1	152155265	G	A	14.6703
chr1	152155747	T	C	58.7857
chr1	152156213	C	T	58.7857
chr1	152156768	A	G	15.0957
chr1	152305615	G	A	121.588
chr1	152305616	G	A	121.588
chr1	152306587	G	A	60.794
chr1	152306588	G	A	60.794
chr1	152306854	C	A	1.07095
chr1	152309188	C	A	243.176
chr1	152352427	G	C	75.642
chr1	152676116	C	T	243.891
chr1	152760368	G	A	0.80363
chr1	152760919	C	T	0.866095
chr1	152761074	C	A	0.865085
chr1	152761182	C	A	0.862322
chr1	152910172	A	G	1.74973
chr1	153003272	G	A	1.11558
chr1	153775766	G	A	0.379462
chr1	153816361	T	G	18.615
chr1	154095101	A	G	30.1223
chr1	154199525	G	A	1.78337
chr1	154946661	A	T	0.92465
chr1	155480445	G	A	1.01578
chr1	156225616	C	T	12.5439
chr1	156841519	G	A	0.733044
chr1	156908215	C	A	241.259
chr1	156912948	C	T	244.255
chr1	157801525	C	A	1.13575
chr1	158563540	G	A	30.2411
chr1	158634558	T	C	14.0441
chr1	158680641	A	G	9.99254
chr1	158700549	T	C	12.848
chr1	160344595	C	G	36.1655
chr1	166849602	T	A	3.91803
chr1	167068922	C	T	1.48461
chr1	169514434	T	C	0.906799
chr1	169541928	T	G	0.924376
chr1	169836998	G	A	238.149
chr1	170595127	A	G	0.0128416
chr1	170595404	G	A	0.0127498
chr1	170597410	A	G	0.0128017
chr1	170597859	A	G	0.0127129
chr1	170599272	A	G	0.012663
chr1	170599567	G	C	0.0126643
chr1	170599599	C	G	0.0126966
chr1	170600252	T	A	0.0126657
chr1	170600475	T	C	0.0126719
chr1	170639033	A	G	0.0131173
chr1	170640330	C	A	0.0130585
chr1	170643366	A	G	0.0132127
chr1	170646455	TG	T	0.01295
chr1	170649098	C	T	0.0109424
chr1	170650972	G	T	0.0108795
chr1	170654430	A	G	0.0107926
chr1	170658418	G	A	0.0109406
chr1	170661867	T	A	0.0109345
chr1	170662952	G	C	0.0109263
chr1	170663500	A	T	0.010556
chr1	170664906	C	A	0.0108843
chr1	170670078	C	T	0.0104229
chr1	170674137	T	C	0.0109235
chr1	171013745	T	A	0.0295757
chr1	171117321	C	T	0.934499
chr1	171584486	A	G	0.0387457
chr1	172368808	C	A	-0.0046515
chr1	172369584	C	T	-0.00463405
chr1	172376196	T	G	-0.00473872
chr1	172384331	C	T	-0.00467305
chr1	172386636	C	T	-0.00473543
chr1	172388183	G	A	-0.00470622
chr1	172389448	G	T	-0.00470424
chr1	172390896	T	C	-0.00472059
chr1	172391075	G	A	-0.00464579
chr1	172391871	G	C	-0.00472143
chr1	172398400	G	A	-0.00483443
chr1	172399723	G	T	-0.00496748
chr1	172664397	A	G	0.976532
chr1	178936975	C	T	0.00275572
chr1	179095089	G	A	0.945853
chr1	179108418	C	A	0.932297
chr1	181732414	C	T	2.19091
chr1	181758808	C	T	4.69351
chr1	183186361	G	T	2.31211
chr1	196677578	T	C	58.5958
chr1	197103510	T	C	0.890895
chr1	200408952	C	T	0.874166
chr1	201900653	A	G	239.274
chr1	201983113	G	C	1.83831
chr1	202162161	G	A	0.00370716
chr1	202163027	A	G	0.00364777
chr1	202163649	G	T	0.00366575
chr1	202164707	G	A	0.00359334
chr1	202165772	G	T	0.00354758
chr1	202167008	A	C	0.0035867
chr1	202168127	G	A	0.0034277
chr1	202170575	G	C	-0.00271704
chr1	202174346	T	C	-0.00268597
chr1	202176135	A	G	-0.00268558
chr1	202180311	A	G	-0.00265041
chr1	202181407	AG	A	-0.00263446
chr1	202182438	A	G	-0.00266238
chr1	202184455	C	T	-0.00265862
chr1	202185113	G	A	0.00266688
chr1	202189542	G	T	0.00262963
chr1	202191842	C	A	0.00262444
chr1	202192110	G	C	0.00260138
chr1	202194493	G	A	0.00267786
chr1	202194935	C	T	0.0026801
chr1	202195709	C	T	0.00267831
chr1	202196686	G	A	0.00267677
chr1	202198668	GTT	G	0.0030918
chr1	202198679	T	G	0.00309221
chr1	203802730	T	TTG	0.00415274
chr1	203822032	C	T	0.00682408
chr1	203847537	A	G	1.42936
chr1	204105484	C	A	0.0109334
chr1	204409526	G	C	0.350567
chr1	204455852	T	C	0.968099
chr1	204455853	C	T	0.968099
chr1	205169835	G	A	1.53507
chr1	206761964	A	G	0.0111164
chr1	207616737	G	T	1.78282
chr1	209417801	T	G	-0.00468986
chr1	209418484	T	C	-0.00468919
chr1	211372182	C	A	0.618217
chr1	212802743	C	T	0.966264
chr1	217619826	C	T	5.23037
chr1	218740277	G	A	0.0106792
chr1	218741050	G	A	0.010504
chr1	218741478	G	A	0.0107034
chr1	218746410	C	A	0.0106683
chr1	220102148	A	C	0.954095
chr1	220761673	C	T	12.1444
chr1	222464212	C	T	0.00280323
chr1	222474938	A	T	-0.00282141
chr1	222673341	G	A	0.317719
chr1	225102543	C	T	0.014986
chr1	226223816	G	A	0.14631
chr1	226735884	C	A	2.81594
chr1	226891784	G	A	15.583
chr1	226994906	T	C	0.350599
chr1	226994958	G	A	0.350415
chr1	227728785	A	C	0.240221
chr1	227733903	T	G	0.240517
chr1	227747922	T	C	0.465009
chr1	232465047	T	C	1.48918
chr1	232471388	G	A	4.97039
chr1	236152575	G	A	0.0411045
chr1	236155648	C	T	0.0410757
chr1	236156555	G	A	0.040956
chr1	236158277	T	A	0.0414806
chr1	236163063	C	T	0.0411465
chr1	245688194	A	G	0.879129
chr1	247309801	G	A	0.153425
chr1	248180030	T	G	1.03223
chr1	248203842	T	C	2.11603
chr2	1884099	A	T	2.46427
chr2	7239153	A	T	-0.00825836
chr2	7312134	G	A	-0.006618
chr2	7321176	A	G	-0.0081506
chr2	11080705	C	A	-0.00536267
chr2	19897038	A	G	0.899462
chr2	20623886	C	A	0.972782
chr2	21015407	A	G	114.201
chr2	21024857	C	T	0.530332
chr2	24918955	T	C	1.1761
chr2	25149695	G	A	0.0775989
chr2	26084948	A	G	0.00801452
chr2	26285553	G	A	1.99172
chr2	26466779	C	T	246.933
chr2	26475409	T	A	0.851396
chr2	27370103	G	A	1.28446
chr2	28870054	G	A	1.74078
chr2	32348012	A	G	-0.0276412
chr2	37227972	C	G	247.079
chr2	37228349	A	G	0.461382
chr2	37228540	T	C	1.95994
chr2	37228779	C	G	0.461285
chr2	38681358	G	A	10.053
chr2	41938609	G	A	0.827333
chr2	43758982	G	A	248.743
chr2	46975011	C	T	1.0124
chr2	48954332	G	A	-0.00260978
chr2	48965565	C	T	-0.00251128
chr2	48982626	G	A	0.014112
chr2	49072113	T	G	0.0134556
chr2	49086129	A	C	0.0134492
chr2	54649941	G	C	240.358
chr2	55159847	C	T	0.0061349
chr2	61031555	T	A	72.5637
chr2	63439871	G	C	10.4645
chr2	69507485	G	A	0.399347
chr2	72994847	C	T	0.946373
chr2	73599454	C	T	13.9627
chr2	73762746	C	A	92.456
chr2	74482141	A	G	238.431
chr2	80302989	C	T	30.6592
chr2	80379329	A	T	0.0234921
chr2	84443311	G	A	0.788876
chr2	84594045	C	T	17.2974
chr2	85561391	C	A	41.9235
chr2	86127948	G	A	9.58682
chr2	88103066	G	T	0.886341
chr2	95374897	C	T	0.205854
chr2	95595072	G	A	0.923061
chr2	96275054	G	A	120.957
chr2	96611128	A	G	0.902498
chr2	97792935	C	T	1.96796
chr2	98797362	G	A	0.721336
chr2	98822575	G	C	0.628908
chr2	101839931	A	C	0.964423
chr2	102351806	A	T	1.14361
chr2	102726887	C	A	0.593602
chr2	108259000	T	A	70.4712
chr2	108264943	C	T	242.17
chr2	110799040	C	T	0.780425
chr2	112001214	G	A	0.566184
chr2	112009971	C	G	0.968723
chr2	112010015	C	T	0.968723
chr2	115141639	C	T	0.00258793
chr2	119432251	G	A	1.32349
chr2	120968880	C	T	8.15221
chr2	120986571	T	G	0.965667
chr2	127747056	G	A	0.0212966
chr2	127848029	C	G	0.0200107
chr2	127890702	A	G	0.0204159
chr2	127895712	A	G	0.0179059
chr2	127899001	A	T	0.020573
chr2	127923338	TG	T	0.0219559
chr2	127923418	T	C	0.0198537
chr2	127924283	C	A	0.0201603
chr2	127926204	G	A	0.0204989
chr2	131533375	C	T	1.37542
chr2	132438573	CTTTTTT	C	-0.00272501
chr2	140442513	C	T	3.37297
chr2	151251261	G	A	6.78909
chr2	151655904	G	C	0.558713
chr2	151656370	A	G	15.4914
chr2	151663564	A	G	117.659
chr2	156496050	C	T	0.134445
chr2	156570163	G	C	12.6836
chr2	157299614	C	T	2.31606
chr2	158621086	A	G	0.969303
chr2	158676740	C	T	2.60416
chr2	161223924	C	G	0.629738
chr2	162278205	C	CT	0.958908
chr2	162317872	T	C	1.12666
chr2	165998121	T	C	0.89795
chr2	166432348	C	T	16.1025
chr2	167248229	G	T	78.6211
chr2	167258106	A	G	46.2534
chr2	169137467	C	T	0.54215
chr2	169204069	T	C	25.5706
chr2	171513371	G	A	-0.00306252
chr2	171519711	A	G	-0.00309267
chr2	171519752	A	C	-0.00308143
chr2	171521697	C	G	-0.00269035
chr2	171522383	G	A	-0.00268789
chr2	171524288	A	G	-0.00315051
chr2	171524363	C	A	-0.00319411
chr2	171524830	A	T	-0.00319738
chr2	171524976	C	T	-0.00319899
chr2	171525438	A	C	-0.00324333
chr2	171525444	T	C	-0.00324205
chr2	171525934	C	T	-0.00319272
chr2	171526395	C	T	-0.00318207
chr2	171554061	G	C	0.00289202
chr2	171554176	T	C	0.00288649
chr2	171559237	G	A	0.00273304
chr2	171561885	C	CCTT	0.00273253
chr2	171562245	C	T	0.00277119
chr2	171562755	G	A	0.00276079
chr2	171564065	C	A	0.00272075
chr2	171564590	T	G	0.0027125
chr2	171565294	C	T	0.00272746
chr2	171565436	A	G	0.00266814
chr2	171565657	A	T	0.00272285
chr2	171565828	G	A	0.0026521
chr2	171568284	A	T	-0.00296349
chr2	171568453	C	T	-0.00259512
chr2	171568871	T	A	-0.00249265
chr2	171569320	CT	C	-0.00265515
chr2	171569850	G	A	0.00295115
chr2	171570013	C	G	0.0025998
chr2	171570361	T	C	0.00258409
chr2	171570487	T	C	0.00259035
chr2	171571669	A	C	0.00258142
chr2	171571778	G	A	0.00257247
chr2	171571931	A	T	0.00254061
chr2	171572219	G	A	0.00293097
chr2	171726242	C	T	40.0007
chr2	172592964	A	T	0.248974
chr2	175097445	G	A	0.0439044
chr2	177618483	C	G	19.171
chr2	177618639	G	A	23.7072
chr2	178511989	G	A	0.0196371
chr2	178539214	G	T	0.715268
chr2	178542856	C	T	0.241854
chr2	178544046	C	T	0.71533
chr2	178545992	G	A	0.715436
chr2	178599017	C	T	0.451387
chr2	178644773	G	A	0.0130286
chr2	178653453	T	C	241.751
chr2	178665372	C	T	0.449293
chr2	178719678	T	C	241.751
chr2	178734155	G	A	0.0173055
chr2	178770478	C	T	50.6505
chr2	178775969	A	G	27.989
chr2	178802255	C	A	0.0183263
chr2	178802322	C	G	26.0049
chr2	182930765	T	C	10.0291
chr2	185792454	A	G	7.93344
chr2	185792811	C	T	7.93344
chr2	185794168	G	A	17.1773
chr2	185807063	C	G	7.83867
chr2	189818153	C	T	247.535
chr2	200490199	G	C	0.960876
chr2	202093183	A	G	4.51008
chr2	203439983	G	T	0.948351
chr2	205158741	G	A	0.699831
chr2	212558779	C	T	0.00341576
chr2	212559947	C	G	0.00325779
chr2	212564036	G	A	0.00315084
chr2	212564339	C	T	0.00315296
chr2	212567668	G	A	0.00301857
chr2	212573331	C	T	0.00313788
chr2	212578181	G	T	0.00311342
chr2	212580890	C	A	0.00268227
chr2	212582092	T	A	0.00266693
chr2	212582743	TAA	T	0.003541
chr2	212583126	C	G	0.00266975
chr2	212585545	G	GA	0.00267381
chr2	212586402	T	C	0.00294528
chr2	212586635	C	A	0.00266825
chr2	212586644	C	G	0.00301745
chr2	212588207	C	G	0.00294178
chr2	212591602	G	C	0.00292377
chr2	212592270	T	C	0.00318814
chr2	212592637	T	G	0.00310343
chr2	212597117	C	T	0.0031237
chr2	212597673	A	G	0.00313444
chr2	212603538	C	T	0.00308941
chr2	212604782	T	C	0.00291312
chr2	212605876	C	CA	0.00357081
chr2	212608509	G	T	0.00307103
chr2	212608576	TA	T	0.00292674
chr2	212608999	G	A	0.00307976
chr2	212609840	T	A	0.00306311
chr2	212612404	C	A	0.0030433
chr2	212613441	G	A	0.0029351
chr2	212614127	TA	T	0.00281586
chr2	212614965	G	A	0.0030427
chr2	212616357	C	G	0.00274546
chr2	212617960	G	A	0.00309507
chr2	212618057	G	C	0.00309435
chr2	212619170	G	A	0.00310135
chr2	212619630	C	G	0.00309723
chr2	212620028	C	T	0.00310135
chr2	212620273	T	C	0.00310136
chr2	212620872	G	A	0.00306086
chr2	212621048	T	C	0.00310144
chr2	212621493	G	A	0.00305794
chr2	212622545	T	C	0.00310462
chr2	212622937	C	T	0.00309935
chr2	212622963	C	T	0.00306915
chr2	212623297	C	T	0.00309807
chr2	212625216	AAC	A	0.00308852
chr2	212625742	G	C	0.00312384
chr2	212626159	G	A	0.00305558
chr2	212627427	C	T	0.00306326
chr2	212628174	G	A	0.00299701
chr2	212629028	G	GA	0.00309924
chr2	212629061	A	T	0.00297146
chr2	212629101	C	T	0.00296868
chr2	212629606	T	G	0.00297309
chr2	212630223	A	T	0.0031328
chr2	212631261	G	T	0.00309466
chr2	212631534	T	A	0.00312347
chr2	212631900	C	A	0.00298585
chr2	212633410	A	G	0.00298623
chr2	212633780	T	G	0.00302372
chr2	212634304	C	T	0.00300534
chr2	212634319	A	G	0.00315038
chr2	212634721	C	A	0.00298621
chr2	212637258	T	C	0.00270001
chr2	212637604	T	C	0.00276534
chr2	212639459	T	C	0.00269977
chr2	212639960	C	T	0.00275627
chr2	212640522	A	T	0.00270647
chr2	212641669	C	T	0.00270601
chr2	212641861	G	T	0.00277998
chr2	212643420	T	C	0.00266331
chr2	212643460	A	T	0.00265762
chr2	212643653	A	C	0.00273478
chr2	212646322	T	G	0.00266321
chr2	212647067	A	G	0.00266229
chr2	212652819	A	T	0.00269747
chr2	212653128	T	G	0.00274818
chr2	212653164	C	T	0.00266934
chr2	212653231	C	T	0.00269618
chr2	212654532	T	C	0.00266256
chr2	212655148	C	G	0.00266528
chr2	212655420	C	T	0.00266494
chr2	212655927	T	A	0.00265933
chr2	212657563	T	C	0.00264757
chr2	212658525	T	G	0.00264525
chr2	212658611	A	G	0.00263875
chr2	212660692	T	A	0.00266574
chr2	212660847	C	T	0.00265405
chr2	212661914	T	A	0.0026513
chr2	212662119	T	TGAA	0.00262083
chr2	212665174	A	G	0.00262981
chr2	212666205	A	ATAG	0.00265468
chr2	212666711	A	G	0.00264481
chr2	212667306	C	T	0.00273663
chr2	212668146	C	A	0.00270207
chr2	212668410	G	T	0.00265916
chr2	212668454	T	C	0.00269176
chr2	212668718	C	G	0.00271185
chr2	212669139	C	CAAA	0.00304239
chr2	212670966	G	A	0.00275726
chr2	212671807	GT	G	0.00281149
chr2	212672643	G	A	0.00287132
chr2	212672736	C	G	0.00293689
chr2	212673266	TACCC	T	0.00295266
chr2	212673662	T	C	0.00286772
chr2	212674421	T	C	0.00286647
chr2	212674921	C	T	0.00286416
chr2	212676763	AT	A	0.00292425
chr2	212676990	C	T	0.00285422
chr2	212676995	G	A	0.00285422
chr2	212677681	C	T	0.00279553
chr2	212677919	G	GGAAA	0.00295437
chr2	212677982	G	C	0.00290187
chr2	212678034	G	A	0.0029373
chr2	212678226	A	C	0.00276511
chr2	212679736	AT	A	0.00286607
chr2	212679738	CA	C	0.00286607
chr2	212680633	C	T	0.00285026
chr2	212682581	A	AT	0.00280066
chr2	214764704	C	T	-0.00523387
chr2	214765508	C	A	-0.00525364
chr2	214765550	G	A	-0.00537404
chr2	214765947	T	A	-0.00526838
chr2	214767127	C	T	-0.00522401
chr2	214767440	A	G	-0.00525535
chr2	214767992	A	G	-0.00521388
chr2	214771960	T	C	-0.00529383
chr2	214771972	G	C	-0.00529344
chr2	214772127	A	G	-0.00363182
chr2	214772132	A	AT	-0.0035629
chr2	214772345	C	G	-0.00363239
chr2	214772403	C	T	-0.00363226
chr2	214772421	T	C	-0.00363302
chr2	214772579	T	C	-0.00352663
chr2	214772871	T	G	-0.00349633
chr2	214773032	G	A	-0.00362896
chr2	214773089	C	G	-0.00540882
chr2	214773135	C	T	-0.00540884
chr2	214773319	C	A	-0.00540887
chr2	214773510	G	A	-0.00540363
chr2	214773893	C	T	-0.00529078
chr2	214773927	CTGTTT	C	-0.00523912
chr2	214774211	T	C	-0.00529105
chr2	214774458	A	G	-0.00529139
chr2	214775070	T	A	-0.00529424
chr2	214775227	C	T	-0.00529196
chr2	214776581	A	T	-0.00529714
chr2	214778571	A	G	-0.00530513
chr2	214778657	G	A	-0.00529706
chr2	214778774	A	C	-0.00529696
chr2	214778987	G	A	-0.00529909
chr2	214779496	G	T	-0.0053004
chr2	214780038	A	G	-0.00530056
chr2	214783322	G	A	-0.00518948
chr2	214784088	G	A	-0.00522643
chr2	214784470	A	G	-0.00527863
chr2	214785184	T	C	-0.00520311
chr2	214785200	T	C	-0.00520311
chr2	214787080	T	A	-0.00528498
chr2	214787997	C	T	-0.00528176
chr2	214788075	A	T	-0.00524584
chr2	214788152	G	C	-0.00524506
chr2	214790480	A	C	-0.00522401
chr2	214923695	T	A	-0.00584173
chr2	214923815	A	G	-0.00583876
chr2	215392967	C	T	26.0435
chr2	216020465	G	A	0.00277747
chr2	216020984	C	T	0.00278034
chr2	216023614	T	C	0.00306409
chr2	216024938	G	A	0.00314408
chr2	216025781	G	A	0.00288625
chr2	216032416	T	C	0.00275635
chr2	216032895	CA	C	0.00298744
chr2	216045454	A	T	0.00312301
chr2	216122261	T	C	25.0243
chr2	216883915	C	T	-0.00351158
chr2	216884524	G	A	0.00737804
chr2	216898392	A	G	-0.00370088
chr2	216899820	A	G	-0.00373077
chr2	216939183	G	A	0.00674933
chr2	216941160	A	G	0.00674083
chr2	216951383	T	TA	0.00254399
chr2	216954373	C	CT	0.00253778
chr2	216965941	T	C	-0.00266194
chr2	216966621	C	G	-0.00261317
chr2	216969579	C	A	-0.00274879
chr2	216969696	A	G	-0.00281996
chr2	216972865	C	T	-0.00290876
chr2	216975078	G	T	-0.00290725
chr2	216981316	A	G	-0.00282817
chr2	216992243	A	G	-0.00271564
chr2	216992727	T	C	-0.00305818
chr2	216994934	G	A	-0.0038244
chr2	216995745	G	C	-0.00295801
chr2	216997086	T	C	-0.00279672
chr2	216997399	A	T	-0.00334329
chr2	216997973	T	G	-0.00275658
chr2	216998612	AT	A	-0.00289911
chr2	217002118	T	A	-0.00284519
chr2	217002694	G	A	-0.00284099
chr2	217002841	G	A	-0.00282216
chr2	217003166	T	G	-0.00285179
chr2	217005931	C	T	-0.00301874
chr2	217006531	G	C	-0.00298648
chr2	217008866	C	G	-0.00293083
chr2	217010173	A	C	-0.00302406
chr2	217015140	T	G	-0.00431884
chr2	217016108	T	G	-0.00288281
chr2	217020936	C	T	-0.00298785
chr2	217022247	G	A	-0.00293798
chr2	217022268	T	TG	-0.00288799
chr2	217022298	A	G	-0.00293184
chr2	217023792	G	C	-0.00291198
chr2	217024737	T	C	-0.00282651
chr2	217025920	A	G	-0.00279491
chr2	217026969	A	G	-0.00287465
chr2	217027674	G	A	-0.00282544
chr2	217029511	G	A	-0.00484562
chr2	217029680	C	G	-0.00283576
chr2	217029812	C	G	-0.00282254
chr2	217032818	C	T	-0.00281236
chr2	217034008	T	C	-0.00285613
chr2	217034301	C	T	-0.00284261
chr2	217034585	C	G	-0.00283498
chr2	217035112	C	G	-0.00284637
chr2	217035573	T	C	-0.00284218
chr2	217035674	A	G	-0.00288426
chr2	217037012	TA	T	-0.00272062
chr2	217039790	G	C	-0.00282419
chr2	217041056	G	A	-0.00517171
chr2	217041109	A	G	-0.00514739
chr2	217041523	T	G	-0.0051525
chr2	217042791	C	G	-0.00461115
chr2	217044740	G	A	-0.00517862
chr2	217046187	T	G	-0.00289161
chr2	217046781	G	A	-0.00290411
chr2	217049389	A	C	-0.0031835
chr2	217050039	A	G	-0.00438883
chr2	217050691	G	A	-0.0047847
chr2	217051329	T	G	-0.00466603
chr2	217053848	T	C	-0.00322717
chr2	217056046	G	T	-0.00528895
chr2	217056398	C	G	-0.00306478
chr2	217057631	A	G	-0.00445597
chr2	217059538	A	G	-0.00304356
chr2	217061019	CTT	C	-0.00315524
chr2	217062555	G	A	-0.00432733
chr2	217062698	T	C	-0.00422512
chr2	217063134	G	GA	-0.00416053
chr2	217063538	G	C	-0.00420694
chr2	217064284	G	A	-0.00424845
chr2	217065810	A	G	-0.00417841
chr2	217066683	A	G	-0.00315958
chr2	217071292	T	C	-0.00398614
chr2	217071362	G	C	0.00312883
chr2	217071425	G	T	-0.00420002
chr2	217071663	C	T	-0.00429474
chr2	217072023	A	C	-0.00423068
chr2	217072391	G	GA	0.00488359
chr2	217073272	A	G	-0.00429702
chr2	217073454	G	A	-0.00432896
chr2	217073687	C	T	-0.00425914
chr2	217073702	TC	T	-0.00425194
chr2	217074084	G	A	-0.00432691
chr2	217074250	A	C	-0.00434796
chr2	217074281	A	G	-0.00432913
chr2	217075236	C	T	-0.00326878
chr2	217076036	G	T	-0.00319536
chr2	217077067	C	G	-0.00457441
chr2	217113357	CAGTG	C	-0.00683162
chr2	218694295	C	G	0.109774
chr2	218697128	C	T	9.14765
chr2	219448648	A	T	0.0867303
chr2	219506024	G	A	0.173301
chr2	229250230	C	T	0.00610036
chr2	231593051	G	A	1.32235
chr2	236241279	C	T	2.30863
chr2	236241284	T	C	0.934721
chr2	236264224	G	A	0.945864
chr2	236399422	C	T	0.614215
chr2	237388126	G	A	-0.0117398
chr2	237708591	C	T	0.924825
chr2	237749215	C	T	0.876923
chr2	238093951	G	A	1.3771
chr2	238140972	G	A	0.0904581
chr2	238398879	A	G	41.6244
chr2	241096225	A	G	0.996841
chr2	241115005	C	A	0.992084
chr2	241126548	C	T	0.979063
chr2	241209611	C	T	25.8756
chr3	1352370	A	C	0.288347
chr3	5207257	T	C	5.34575
chr3	9751042	C	G	3.86656
chr3	10167095	T	TA	0.00432441
chr3	10270586	G	A	93.8071
chr3	10345376	G	A	1.3389
chr3	10402221	T	C	2.67871
chr3	14158344	C	G	8.38775
chr3	14704610	C	G	2.70648
chr3	15003971	A	T	0.455374
chr3	19975581	T	C	9.5912
chr3	26996849	C	G	0.00326756
chr3	26997382	C	T	0.0033134
chr3	26998960	C	A	-0.00330976
chr3	26999042	A	G	0.00327546
chr3	27000200	C	T	-0.00309576
chr3	27001681	G	GA	-0.00306452
chr3	27002397	C	T	-0.00313039
chr3	27003824	A	G	0.00358983
chr3	27004698	C	A	-0.00311124
chr3	27006011	T	C	0.00332318
chr3	27011195	A	C	-0.00325873
chr3	27011834	T	A	-0.0032081
chr3	27012311	A	G	-0.00259772
chr3	27012926	T	C	-0.00261595
chr3	27013405	A	C	-0.00262489
chr3	27014026	C	T	-0.00320102
chr3	27015360	C	T	-0.00267856
chr3	27015754	A	G	-0.00273918
chr3	27018173	A	G	-0.00323498
chr3	27021422	T	A	-0.00330274
chr3	27021557	A	C	-0.00326697
chr3	27024014	C	A	-0.003182
chr3	27024377	G	A	-0.00325133
chr3	27026032	A	G	-0.00326026
chr3	27027186	G	A	-0.00325053
chr3	27035023	G	A	-0.00326734
chr3	27039689	A	C	-0.00324939
chr3	27040538	T	A	-0.00324896
chr3	27041091	G	A	-0.00323372
chr3	27041426	G	T	-0.00324509
chr3	27041621	T	C	-0.00308531
chr3	27045187	G	T	-0.003331
chr3	27048219	C	T	-0.00329834
chr3	27048999	T	A	0.00297254
chr3	27050046	C	G	-0.0032962
chr3	27050825	A	T	-0.00329849
chr3	27052899	AG	A	-0.00324075
chr3	27055022	A	T	0.00304892
chr3	27055027	C	G	0.00305099
chr3	27055165	T	C	0.00301569
chr3	27055315	G	A	0.00302059
chr3	27055342	T	G	0.00302729
chr3	27055457	AT	A	0.00307524
chr3	27055568	T	C	0.00302796
chr3	27055668	A	G	0.00302723
chr3	27055731	C	T	0.00305457
chr3	27055734	C	T	0.00304444
chr3	27056014	T	G	0.00283036
chr3	27056032	G	GT	0.0030686
chr3	27056231	C	G	0.00305701
chr3	27056240	C	T	0.00304699
chr3	27056285	C	T	0.00279764
chr3	27056296	T	C	0.0027629
chr3	27056303	T	C	0.0027549
chr3	27058799	C	T	0.00287082
chr3	27058968	A	G	0.00289328
chr3	27073106	A	C	-0.00335554
chr3	27075310	C	T	-0.00335953
chr3	27077048	G	A	-0.00341008
chr3	27077100	A	G	-0.00282257
chr3	27078046	C	A	-0.00288924
chr3	27078858	G	A	-0.00282192
chr3	27078943	A	T	-0.00341085
chr3	27080451	G	A	-0.00311017
chr3	27080750	T	A	0.00293921
chr3	27082179	G	A	-0.00336236
chr3	27082510	G	A	-0.00336414
chr3	27082703	G	A	-0.00335946
chr3	27082770	G	A	-0.00378162
chr3	27084161	G	A	-0.00337228
chr3	27088414	G	GA	-0.0034218
chr3	27089677	A	G	-0.00337923
chr3	27094466	G	A	-0.00338835
chr3	27097095	C	A	-0.00337689
chr3	27099994	AT	A	-0.00341289
chr3	27100317	T	A	-0.00336857
chr3	27101354	A	AG	-0.00357951
chr3	27101796	C	G	-0.00338923
chr3	27102036	A	G	-0.00355622
chr3	27102670	A	G	-0.00358075
chr3	27103671	G	A	-0.00336852
chr3	27104100	C	G	-0.00358691
chr3	27104803	A	G	-0.00358173
chr3	27120497	A	AT	-0.00323717
chr3	27123683	A	G	-0.00357146
chr3	27124711	C	T	-0.00337782
chr3	27128635	AT	A	0.00290798
chr3	27132770	G	T	-0.00360774
chr3	27140550	T	G	0.00327812
chr3	27141953	T	C	0.00308986
chr3	27143310	T	A	0.00308477
chr3	27145111	C	T	-0.00374323
chr3	27145134	C	CA	0.00333341
chr3	27152674	A	T	-0.0039211
chr3	27152862	T	C	0.00308755
chr3	27153353	T	C	-0.00392954
chr3	27155508	T	TAAATA	-0.0032532
chr3	27156378	G	A	-0.00392941
chr3	27158113	C	T	0.00307814
chr3	27160133	A	G	0.00308293
chr3	27162135	G	A	-0.00377961
chr3	27162373	C	T	0.00307296
chr3	27162561	G	A	0.00307872
chr3	27163076	T	C	-0.00427272
chr3	27163115	C	CA	-0.00400705
chr3	27163644	G	A	-0.00426364
chr3	27164512	A	C	-0.00396383
chr3	27165742	A	G	0.00310049
chr3	27166209	C	T	0.00396501
chr3	27166269	C	T	0.00306715
chr3	27166512	G	A	0.00395797
chr3	27166730	G	C	0.00305806
chr3	27167484	C	T	0.00401979
chr3	27175589	G	A	0.00412085
chr3	27177418	G	A	0.00314297
chr3	27177556	AT	A	0.00299911
chr3	27179362	G	T	0.00320034
chr3	27179940	A	G	0.00316346
chr3	27180278	T	C	0.00398582
chr3	27180585	T	C	0.00313897
chr3	27181051	T	G	0.00412559
chr3	27181828	C	A	0.00412981
chr3	27182219	C	T	0.0031854
chr3	27182559	G	A	0.00400938
chr3	27183396	C	CA	0.00322016
chr3	27183408	C	A	0.00369196
chr3	27187343	A	C	0.0039784
chr3	27187795	C	T	0.00430962
chr3	27189096	A	G	0.00398267
chr3	27190067	G	A	0.00399772
chr3	27192596	GA	G	0.00431334
chr3	27194125	CTT	C	0.00265264
chr3	27194894	C	T	0.00399428
chr3	27196858	C	G	0.00398621
chr3	27197234	G	A	0.00375326
chr3	27197630	C	T	0.00312244
chr3	27197796	CT	C	0.00316623
chr3	27198480	C	T	0.00312244
chr3	27198844	T	C	0.00312242
chr3	27199728	G	A	0.00325781
chr3	27200285	G	T	0.00374981
chr3	27200445	C	A	0.00312801
chr3	27200662	C	T	0.00312058
chr3	27200749	G	T	0.00312174
chr3	27201554	G	C	0.00312095
chr3	27201628	G	A	0.00312565
chr3	27201920	A	G	0.00311337
chr3	27201976	T	C	0.00312004
chr3	27201977	G	A	0.00313827
chr3	27201988	A	C	0.00313827
chr3	27202075	C	T	0.00312251
chr3	27202076	A	G	0.00341597
chr3	27202164	T	TTAAA	0.00324727
chr3	27202380	T	C	0.00312693
chr3	27202951	C	T	0.00312849
chr3	27203074	T	C	0.00312851
chr3	27203082	G	A	0.0031206
chr3	27203218	C	T	0.00312761
chr3	27203575	AAC	A	0.00315803
chr3	27203734	A	G	0.0031228
chr3	27203757	TA	T	0.00315995
chr3	27203902	G	A	0.00312837
chr3	27203927	C	T	0.00312926
chr3	27203995	T	G	0.00312834
chr3	27204109	C	T	0.00312837
chr3	27205549	T	C	0.00337336
chr3	27205812	T	C	0.00312751
chr3	27206310	T	C	0.00312848
chr3	27206531	T	C	0.00312848
chr3	27206672	G	A	0.00313616
chr3	27206699	C	T	0.00409951
chr3	27206858	G	A	0.00312849
chr3	27207621	C	T	0.00312847
chr3	27207793	A	G	0.00312847
chr3	27207864	A	G	0.0031278
chr3	27208164	C	G	0.00441022
chr3	27208377	T	A	0.00312756
chr3	27208512	C	G	0.00312847
chr3	27208719	T	C	0.00312943
chr3	27208774	G	T	0.00312975
chr3	27208792	T	C	0.00312774
chr3	27208881	C	T	0.00312884
chr3	27208901	G	A	0.00312849
chr3	27209111	A	AT	0.00312704
chr3	27209367	T	C	0.00313095
chr3	27209400	A	G	0.00313169
chr3	27209559	G	T	0.00312991
chr3	27209871	ATC	A	0.00309114
chr3	27210035	TA	T	0.00312783
chr3	27210118	C	T	0.00315387
chr3	27210238	C	T	0.00312599
chr3	27210251	A	G	0.00311155
chr3	27210527	G	A	0.00312919
chr3	27210699	T	C	0.00312983
chr3	27210705	C	G	0.00387193
chr3	27211000	T	A	0.00386753
chr3	27211212	C	T	0.00313062
chr3	27211278	A	G	0.00313156
chr3	27211773	A	G	0.00312849
chr3	27212223	A	G	0.00312933
chr3	27212358	C	G	0.00312716
chr3	27212359	A	G	0.00312716
chr3	27212480	C	T	0.00410182
chr3	27212869	C	T	0.00312836
chr3	27212983	TTACATTGGGCATACCCCAAG	T	0.00314588
chr3	27213548	C	T	0.00312522
chr3	27213834	AT	A	0.0031219
chr3	27214301	G	T	0.00312415
chr3	27214373	C	T	0.00312425
chr3	27214544	T	A	0.0034336
chr3	27214558	G	T	0.00408584
chr3	27214613	A	G	0.00312414
chr3	27215052	T	C	0.00313855
chr3	27215511	A	G	0.00314391
chr3	27215535	G	A	0.00442802
chr3	27216452	A	G	0.00386864
chr3	27217242	A	G	0.00311528
chr3	27217267	C	T	0.00386832
chr3	27218792	G	A	0.00386932
chr3	27219848	T	C	0.00310124
chr3	27221757	G	C	0.00387546
chr3	27222039	A	G	0.0030915
chr3	27222768	TA	T	0.00443686
chr3	27224060	C	A	0.00313049
chr3	27225214	C	T	0.00420107
chr3	27225852	A	AG	0.00423914
chr3	27226430	G	T	0.00310533
chr3	27226907	G	T	0.00418756
chr3	27228968	G	C	0.00425324
chr3	27229733	C	T	0.00426481
chr3	27230226	G	A	0.00317428
chr3	27231503	T	C	0.00317921
chr3	27231924	G	A	0.0042604
chr3	27233966	T	A	0.00289712
chr3	27234888	A	G	0.00316449
chr3	27235552	C	G	0.00289366
chr3	27235593	C	T	0.00289334
chr3	27236234	A	G	0.00317513
chr3	27236723	G	T	0.00290483
chr3	27236786	G	A	0.00318394
chr3	27237932	G	A	0.00297486
chr3	27239707	G	T	0.00421476
chr3	27240198	T	A	0.00289465
chr3	27240451	T	TTAC	0.00292748
chr3	27240654	C	CT	0.00380581
chr3	27241626	A	T	0.00290632
chr3	27242592	A	G	0.00289621
chr3	27243056	T	A	0.00290058
chr3	27243660	C	T	0.00424791
chr3	27245319	G	C	0.00424367
chr3	27246389	A	T	0.00289886
chr3	27247296	C	T	0.00299417
chr3	27247820	C	CT	0.00319418
chr3	27249049	A	T	0.00303454
chr3	27249080	C	T	0.00300982
chr3	27249245	C	T	0.003351
chr3	27249652	C	T	0.00303542
chr3	27250312	A	G	0.00304337
chr3	27250590	T	C	0.00303178
chr3	27250796	G	C	0.00302817
chr3	27250797	T	A	0.00300235
chr3	27251066	T	C	0.00435519
chr3	27251192	C	A	0.00436142
chr3	27253016	A	T	0.00302991
chr3	27253342	A	G	0.00304134
chr3	27253943	A	G	0.00376816
chr3	27254639	G	GA	0.00299417
chr3	27254721	T	G	0.00377764
chr3	27255305	C	G	0.00304865
chr3	27255331	A	T	0.00304864
chr3	27255503	TA	T	0.00437563
chr3	27256003	A	C	0.00303225
chr3	27256128	A	T	0.00303571
chr3	27256193	C	A	0.00303606
chr3	27256325	G	C	0.00436255
chr3	27256677	A	G	0.00300856
chr3	27256912	CTTTT	C	0.00301248
chr3	27257193	C	T	0.00303953
chr3	27257277	A	G	0.00377909
chr3	27257510	A	G	0.00436479
chr3	27257933	A	C	0.00303914
chr3	27258086	A	G	0.00377174
chr3	27258123	A	G	0.00303916
chr3	27258152	A	G	0.00303916
chr3	27258271	C	A	0.00301049
chr3	27258377	T	C	0.00302454
chr3	27258685	T	G	0.00438855
chr3	27258798	A	C	0.00298483
chr3	27259443	C	T	0.00302065
chr3	27259572	G	T	0.00300631
chr3	27259832	T	A	0.00298752
chr3	27260095	T	C	0.00301409
chr3	27261486	G	T	0.00302448
chr3	27261829	C	A	0.00438917
chr3	27261905	C	T	0.00302153
chr3	27262218	T	C	0.00301409
chr3	27262463	A	G	0.00302246
chr3	27262565	G	A	0.00298732
chr3	27262704	T	C	0.00302697
chr3	27262767	G	A	0.00439958
chr3	27262833	G	A	0.00301401
chr3	27262891	G	T	0.00301401
chr3	27263060	G	A	0.00296033
chr3	27263198	A	C	0.00438607
chr3	27263250	T	G	0.00302138
chr3	27263254	A	C	0.00302138
chr3	27263599	T	C	0.00302585
chr3	27264123	G	C	0.0030261
chr3	27264736	G	A	0.00302648
chr3	27264889	A	T	0.00301387
chr3	27265043	A	G	0.00300067
chr3	27265505	G	C	0.00302591
chr3	27265664	C	T	0.00437649
chr3	27265705	A	G	0.00437607
chr3	27265737	GTTAT	G	0.00303544
chr3	27265742	T	C	0.002991
chr3	27265807	CT	C	0.00424352
chr3	27265951	T	C	0.0030266
chr3	27266159	C	T	0.0030266
chr3	27266426	T	C	0.00302944
chr3	27267654	C	T	0.00438388
chr3	27269104	C	T	0.00436933
chr3	27270067	G	A	0.00299017
chr3	27270546	G	T	0.0034889
chr3	27271025	T	C	0.0030053
chr3	27271370	GA	G	0.003035
chr3	27271631	G	T	0.00301531
chr3	27271714	A	G	0.00298872
chr3	27271778	A	G	0.00299532
chr3	27271853	G	GA	0.0029059
chr3	27272384	T	G	0.0030053
chr3	27272995	T	G	0.00298995
chr3	27275010	G	T	0.00299025
chr3	27275079	C	A	0.00301579
chr3	27275428	C	A	0.00300867
chr3	27275760	A	G	0.00300574
chr3	27276167	G	A	0.00300584
chr3	27276355	C	A	0.00437407
chr3	27276367	C	G	0.00437113
chr3	27276858	G	T	0.0029868
chr3	27276945	C	A	0.00301693
chr3	27277245	A	AGATCATGGCT	0.00304663
chr3	27278047	A	T	0.00436496
chr3	27278524	T	G	0.00350731
chr3	27278864	A	G	0.00300594
chr3	27280125	G	A	0.00301359
chr3	27280311	TA	T	0.00302734
chr3	27280574	A	T	0.00300647
chr3	27280716	G	A	0.00300932
chr3	27280852	A	C	0.00300964
chr3	27281891	C	T	0.00301238
chr3	27282538	T	TTA	0.00383843
chr3	27282779	AAC	A	0.00315094
chr3	27284113	T	C	0.00301391
chr3	27284606	G	T	0.00302632
chr3	27284960	A	G	0.00296701
chr3	27285062	AC	A	0.00297171
chr3	27285508	T	C	0.00438939
chr3	27285529	A	C	0.00279575
chr3	27285723	C	T	0.0043962
chr3	27285904	T	C	0.00302785
chr3	27286211	A	G	0.00440883
chr3	27286474	A	C	0.00438864
chr3	27286660	G	C	0.00299748
chr3	27287136	TA	T	0.00357077
chr3	27287926	A	C	0.0029578
chr3	27288844	C	A	0.00442405
chr3	27289124	G	A	0.00442556
chr3	27290791	C	T	0.00303228
chr3	27290918	CTCAAAACA	C	0.00445909
chr3	27291329	A	G	0.00301855
chr3	27291963	A	C	0.00295469
chr3	27293859	A	T	0.00441088
chr3	27295888	T	C	0.00440245
chr3	27296438	G	A	0.00298438
chr3	27296933	C	A	0.00296245
chr3	27297646	A	G	0.00295047
chr3	27298092	C	T	0.00295686
chr3	27298632	C	A	0.00295846
chr3	27300298	A	G	0.00440323
chr3	27300342	C	T	0.00440383
chr3	27302153	C	T	0.0044071
chr3	27302702	A	G	0.00440478
chr3	27303612	G	A	0.00441973
chr3	27303890	G	A	0.00300022
chr3	27304030	T	C	0.00300363
chr3	27305626	A	AT	0.00455744
chr3	27305628	A	AT	0.00455744
chr3	27305657	T	A	0.00300505
chr3	27306253	C	T	0.00299853
chr3	27307044	C	T	0.00301043
chr3	27308358	T	G	0.00421703
chr3	27308893	G	T	0.00303477
chr3	27309395	A	AT	0.00301798
chr3	27309795	A	G	0.00306331
chr3	27310652	T	A	0.00446068
chr3	27310722	G	GA	0.00302108
chr3	27310734	A	G	0.00273336
chr3	27312225	C	A	0.00446145
chr3	27313029	A	G	0.00273838
chr3	27313624	T	C	0.00446366
chr3	27314050	T	C	0.0030242
chr3	27315288	C	G	0.00447071
chr3	27316230	G	C	0.00300533
chr3	27316521	A	T	0.00299667
chr3	27316914	A	T	0.00445704
chr3	27318379	GC	G	0.00299904
chr3	27318972	C	T	0.00299928
chr3	27319742	AGTT	A	0.0029837
chr3	27319941	G	A	0.00277108
chr3	27320389	T	C	0.00445917
chr3	27320410	G	T	0.0027817
chr3	27320578	C	T	0.00278266
chr3	27321282	G	C	0.00275482
chr3	27321295	A	C	0.00307295
chr3	27321542	A	G	0.00280298
chr3	27322146	T	TA	0.00393552
chr3	27322446	T	A	0.00291782
chr3	27322601	C	A	0.00286826
chr3	27325730	T	C	0.00450519
chr3	27326934	C	T	-0.00404141
chr3	27327384	C	G	-0.00449404
chr3	27327393	T	C	-0.00449623
chr3	27327934	TA	T	-0.00421442
chr3	27328329	T	C	0.00289951
chr3	27330043	AC	A	-0.00462137
chr3	27331137	C	T	-0.00460156
chr3	27331575	C	A	0.00340109
chr3	27332610	C	A	-0.00462257
chr3	27336157	A	G	-0.00498448
chr3	27336828	C	T	0.00290273
chr3	27338324	C	T	-0.0049933
chr3	27338866	T	C	-0.00482677
chr3	27342813	T	TA	0.00306425
chr3	27342998	C	T	-0.00483609
chr3	27347173	C	G	0.00335796
chr3	27347329	C	A	-0.00495412
chr3	27347965	A	C	0.00336503
chr3	27348108	T	G	-0.00496416
chr3	27348249	T	C	-0.00495964
chr3	27350107	A	C	-0.00482953
chr3	27350602	C	G	-0.00483734
chr3	27351134	T	A	-0.00496069
chr3	27352928	T	G	0.00338535
chr3	27355657	G	A	-0.00500164
chr3	27356039	G	A	-0.00498907
chr3	27356867	T	G	-0.00485286
chr3	27357975	T	C	-0.00485035
chr3	27358780	T	C	0.00292847
chr3	27359756	G	A	-0.005022
chr3	27361813	T	C	-0.00490217
chr3	27361962	T	C	-0.00437911
chr3	27364214	A	G	0.003619
chr3	27364507	C	T	0.00292753
chr3	27365819	G	T	-0.00472493
chr3	27366563	C	T	-0.00474404
chr3	27366807	AT	A	-0.00334347
chr3	27367320	T	C	-0.00471757
chr3	27368362	G	C	-0.00470131
chr3	27369070	C	G	0.00307534
chr3	27370689	C	T	-0.00470193
chr3	27372075	C	T	0.00313986
chr3	27374522	C	T	0.00361905
chr3	27375239	T	C	0.00299178
chr3	27375508	T	C	0.00370868
chr3	27375688	T	C	0.00296961
chr3	27377433	C	T	-0.00448274
chr3	27379534	G	A	0.00443431
chr3	27379966	C	T	-0.00446307
chr3	27380784	C	G	0.00443975
chr3	27380887	C	G	0.00442764
chr3	27384071	T	C	0.00437051
chr3	27385136	C	T	0.00440089
chr3	27385444	T	C	0.00440089
chr3	27385734	A	G	0.0030087
chr3	27386030	A	G	0.00441069
chr3	27386201	TAA	T	0.00382874
chr3	27386282	C	T	0.00440023
chr3	27386330	CAATT	C	-0.00439429
chr3	27387478	C	A	0.00440831
chr3	27388822	TTTC	T	-0.00369639
chr3	27390715	T	C	0.00364255
chr3	27391504	T	C	-0.00419892
chr3	27391906	A	T	-0.00421689
chr3	27393241	A	T	0.00423544
chr3	27393418	G	C	0.00422505
chr3	27395377	C	T	-0.0042205
chr3	27395580	T	C	-0.00406801
chr3	27396505	A	G	0.00432625
chr3	27399648	T	TC	0.00435443
chr3	27400264	C	T	0.00436048
chr3	27402840	T	C	0.00425327
chr3	27402901	C	T	-0.00404585
chr3	27403033	G	C	-0.00404699
chr3	27403939	G	A	-0.00407955
chr3	27405293	G	A	0.00437043
chr3	27407911	C	A	0.00437997
chr3	27408448	T	G	0.00428774
chr3	27409615	G	C	-0.00376991
chr3	27415088	T	A	0.00278691
chr3	27415841	A	C	-0.00429721
chr3	27421738	C	T	-0.00359133
chr3	27426806	C	G	-0.00439242
chr3	27429339	AT	A	0.00442178
chr3	27429985	G	A	0.00439953
chr3	27430340	A	C	-0.00427358
chr3	27432065	G	C	-0.00433748
chr3	27433860	G	A	0.00440915
chr3	27434452	C	T	0.00440787
chr3	27437408	A	G	0.00443136
chr3	27438468	C	G	0.00277675
chr3	27438556	A	G	0.00443333
chr3	27438672	T	TAAC	0.00279937
chr3	27439550	A	G	-0.00433083
chr3	27440119	T	C	0.00443005
chr3	27440722	C	T	0.00443027
chr3	27441012	A	T	0.00277552
chr3	27441673	T	C	-0.00428812
chr3	27444239	C	A	-0.00429681
chr3	27446118	G	GTA	-0.00377872
chr3	27446124	G	A	-0.00434278
chr3	27446131	T	C	0.00419993
chr3	27446141	A	T	-0.0042946
chr3	27446214	C	T	0.00303418
chr3	27446425	T	C	-0.00433409
chr3	27446896	T	G	0.00453716
chr3	27448434	C	G	0.00444567
chr3	27449047	C	CT	-0.00428876
chr3	27450659	G	C	-0.00451534
chr3	27450696	A	G	0.00442359
chr3	27451140	T	TA	0.00440854
chr3	27453129	A	T	-0.00433848
chr3	27457942	T	C	0.00437609
chr3	27458382	G	T	0.00438568
chr3	27459800	T	C	0.00437806
chr3	27459988	T	C	0.00442115
chr3	27460315	T	C	-0.00428363
chr3	27462270	G	A	0.00438169
chr3	27464164	T	C	0.00439775
chr3	27464611	T	C	0.0043999
chr3	27465289	CA	C	-0.00307999
chr3	27465967	G	A	-0.00415321
chr3	27466482	T	C	0.00439244
chr3	27468223	G	C	0.00305693
chr3	27469246	C	A	-0.00440893
chr3	27470652	A	AC	-0.00433141
chr3	27470970	A	G	0.00440413
chr3	27471404	G	A	-0.00435444
chr3	27472503	T	C	0.00440726
chr3	27472570	C	G	0.0044151
chr3	27473770	T	C	0.00440598
chr3	27477704	G	A	0.00306229
chr3	27478204	A	G	0.00441317
chr3	27479009	A	G	-0.00463238
chr3	27479423	C	CA	-0.00310915
chr3	27479557	T	C	0.00454395
chr3	27480629	G	A	0.00442673
chr3	27481209	T	C	-0.00435843
chr3	27481252	A	AT	-0.00434408
chr3	27482128	G	A	0.00443032
chr3	27484217	C	T	0.00445155
chr3	27484402	G	A	0.00444996
chr3	27486709	CAAAA	C	0.00446691
chr3	27486744	A	AT	0.00434304
chr3	27488070	A	C	0.00443374
chr3	27488077	C	T	-0.00425336
chr3	27488120	CA	C	-0.00421544
chr3	27488398	G	T	0.0032754
chr3	27490791	TA	T	0.00301789
chr3	27490801	C	T	-0.00423494
chr3	27490906	C	T	0.00443651
chr3	27491807	G	T	0.0041432
chr3	27492685	G	A	0.0044345
chr3	27492731	G	A	0.00444482
chr3	27493797	T	G	0.00451553
chr3	27494305	A	G	0.00468262
chr3	27494440	G	A	-0.00393724
chr3	27495293	A	AAGAT	0.00249569
chr3	27496984	T	C	0.00480695
chr3	27497240	G	A	-0.00390328
chr3	27500326	T	A	0.00473154
chr3	27500539	T	C	-0.0030946
chr3	27501009	C	T	0.00482056
chr3	27501502	ACC	A	0.00487534
chr3	27502164	A	C	-0.00390855
chr3	27502392	G	T	0.00475367
chr3	27502647	A	T	-0.00384226
chr3	27503647	C	T	-0.00389511
chr3	27503865	A	G	-0.00391422
chr3	27505592	C	T	-0.00389744
chr3	27505686	A	G	0.0047413
chr3	27505831	C	T	-0.00389721
chr3	27506917	GA	G	0.00480136
chr3	27507409	A	G	-0.00390249
chr3	27507697	G	T	-0.0038947
chr3	27508015	A	G	0.0047659
chr3	27509784	A	G	-0.00391245
chr3	27510870	A	T	-0.00386466
chr3	27521497	C	T	0.00316083
chr3	27529721	CAA	C	0.00321893
chr3	27551369	T	G	0.00272037
chr3	27551573	C	T	0.00446521
chr3	27551655	G	A	0.00440428
chr3	27551891	C	A	0.00438821
chr3	27551988	C	T	0.00438621
chr3	27552117	C	T	0.00438794
chr3	27552743	A	C	0.00454695
chr3	27553228	C	T	0.0045769
chr3	27553459	T	A	0.00459554
chr3	27553564	A	T	0.00454383
chr3	27553665	C	A	0.00443262
chr3	27553869	G	C	0.00458972
chr3	27554028	C	T	0.00459516
chr3	27554421	A	G	0.00459365
chr3	27555026	C	T	0.00458812
chr3	27555084	T	C	0.00458772
chr3	27556497	C	T	0.00458092
chr3	27557027	A	T	0.00455177
chr3	27557158	T	C	0.0045335
chr3	27558144	TA	T	0.00501451
chr3	27558355	A	C	0.00497815
chr3	27558451	G	A	0.00497181
chr3	27558882	G	GTT	0.00474781
chr3	27558918	C	T	0.00460353
chr3	27558992	A	G	0.00434704
chr3	27559009	T	C	0.00458163
chr3	27559895	T	G	0.00441884
chr3	27560017	C	A	0.00499742
chr3	27560025	C	G	0.00500393
chr3	30778230	C	T	0.349958
chr3	32454318	G	A	2.01472
chr3	35792501	G	A	1.94138
chr3	37327324	C	G	17.1824
chr3	38277393	A	G	1.81849
chr3	38313468	G	C	1.01499
chr3	38601429	T	C	0.0362771
chr3	38630349	G	A	0.0280698
chr3	39803212	C	T	0.00419155
chr3	40532876	T	G	1.10751
chr3	44570026	C	A	80.6077
chr3	46863310	A	G	5.16121
chr3	46995369	C	T	10.371
chr3	47122334	C	G	0.949212
chr3	47501742	C	T	31.8138
chr3	47912271	C	T	0.367781
chr3	48432749	G	A	0.347837
chr3	48469572	C	T	0.726146
chr3	49703491	G	A	0.347759
chr3	50274045	G	A	0.240656
chr3	50286511	G	A	0.240259
chr3	50297081	C	T	0.949038
chr3	50364749	C	T	0.191902
chr3	51986994	G	A	4.71468
chr3	52344587	C	T	9.78786
chr3	52346503	G	A	8.5264
chr3	52383475	G	A	1.47385
chr3	52386164	A	T	1.10816
chr3	52391059	G	A	1.47385
chr3	52396759	A	C	6.86452
chr3	52484645	C	T	1.25981
chr3	52695282	G	T	0.960405
chr3	52784479	T	A	0.964379
chr3	54821645	T	G	0.0171845
chr3	55018415	A	G	0.0161822
chr3	62267402	T	G	3.8388
chr3	63843104	G	A	0.00385557
chr3	63865819	C	T	0.00366865
chr3	63871864	T	TAAA	0.00371488
chr3	63872161	CTT	C	0.0037043
chr3	63874137	A	G	0.00364911
chr3	63901459	T	C	0.00365577
chr3	63905199	T	C	0.00365241
chr3	63907049	G	C	0.00371987
chr3	63910590	A	T	0.00363766
chr3	63910867	T	C	0.0036381
chr3	63915504	A	G	0.0036686
chr3	63923408	CA	C	0.00370035
chr3	63925103	G	A	0.00363133
chr3	63927546	G	A	0.0036063
chr3	63927977	G	A	0.00363483
chr3	63930013	A	G	0.00361245
chr3	63939001	A	AT	0.0038861
chr3	63940560	A	G	0.00363706
chr3	63942063	A	G	0.00369623
chr3	63953720	G	A	0.00367114
chr3	63956021	T	G	0.00359936
chr3	63956408	G	A	0.00366013
chr3	63961452	G	A	0.00379657
chr3	63962779	G	C	0.00383456
chr3	63963020	A	G	0.00380285
chr3	63964662	C	A	0.00380397
chr3	63974143	C	CT	0.00371197
chr3	63979628	A	G	0.00368883
chr3	63982793	CGTT	C	0.00374797
chr3	63984516	C	G	0.00379093
chr3	69104483	G	A	0.944173
chr3	69104898	C	T	0.835751
chr3	69193651	G	A	0.933143
chr3	73065539	T	C	0.759621
chr3	94061485	G	A	23.4667
chr3	97874940	C	T	31.1195
chr3	98087621	C	T	1.11645
chr3	98087644	C	T	1.11645
chr3	101772504	G	A	0.0332674
chr3	101950041	A	G	-0.00287864
chr3	109312546	T	C	0.131971
chr3	111962305	A	G	0.881058
chr3	111979169	A	G	0.895456
chr3	112299373	T	C	0.00647204
chr3	112571790	C	T	0.00805582
chr3	112596868	G	A	0.00799256
chr3	112659660	C	G	0.00809259
chr3	116086349	G	C	1.90316
chr3	119469126	G	T	35.0818
chr3	121691810	T	C	0.608912
chr3	121770439	A	G	0.933267
chr3	122613251	G	A	5.4715
chr3	123584908	C	T	67.8338
chr3	124737752	G	A	1.32935
chr3	126152952	C	CGTGA	0.0297866
chr3	126680316	C	T	0.00453538
chr3	126687208	CT	C	0.00450675
chr3	126695223	T	C	0.00458884
chr3	126717768	G	GGT	0.00424433
chr3	126719881	C	CT	0.00454965
chr3	126729670	T	C	0.00447745
chr3	126729717	C	T	0.00446194
chr3	126733534	G	A	0.00455868
chr3	126733686	G	C	0.00455866
chr3	126734881	A	G	0.00447164
chr3	126735920	G	A	0.00455988
chr3	126738055	C	G	0.0043725
chr3	126747622	A	G	0.00455031
chr3	126748609	A	G	0.00450554
chr3	126842734	A	G	0.00408064
chr3	126849823	A	G	0.00407054
chr3	126853254	T	TAA	0.0038477
chr3	126854375	A	C	0.00402663
chr3	126855152	T	C	0.00424651
chr3	126861367	T	G	0.00404566
chr3	126866990	G	T	0.00419045
chr3	126867009	G	A	0.00420423
chr3	126869333	G	A	0.00400606
chr3	126869775	T	C	0.00399966
chr3	126878399	A	G	0.00406146
chr3	126886013	T	C	0.00399221
chr3	126906757	G	A	0.0040522
chr3	126916086	T	C	0.0040002
chr3	126916400	TA	T	-0.00364688
chr3	126919195	G	A	0.00401077
chr3	126922622	CGT	C	-0.00344522
chr3	126955381	C	A	-0.00380807
chr3	126956723	A	G	0.00391204
chr3	126957702	C	T	0.00387926
chr3	126959326	C	T	-0.00394674
chr3	126960811	G	A	0.00383016
chr3	126962268	A	G	0.00392333
chr3	126962982	G	C	0.00391994
chr3	126963323	T	C	0.00393922
chr3	126963384	C	T	0.00394278
chr3	126965764	C	T	0.00386405
chr3	127604876	G	A	0.816657
chr3	127672450	G	C	0.753617
chr3	128904125	T	C	5.22542
chr3	129091326	C	T	0.765214
chr3	130582071	A	C	1.39572
chr3	131502758	G	A	0.93823
chr3	134365888	C	T	0.939563
chr3	136260355	G	A	56.118
chr3	138124441	A	G	0.960393
chr3	142171474	T	C	3.15457
chr3	142684287	A	G	0.626705
chr3	149761530	C	T	0.242042
chr3	149780359	C	A	2.53737
chr3	151437701	C	T	1.94588
chr3	151438114	G	A	1.08172
chr3	151644861	T	G	0.00286263
chr3	151647654	T	C	0.00287658
chr3	151648992	G	A	0.00288238
chr3	151649924	A	G	0.00287227
chr3	151651091	A	ATCTGTCC	0.00289627
chr3	151655984	C	CT	0.00322043
chr3	151660095	T	C	0.00289767
chr3	151664117	C	G	0.00289747
chr3	151667153	A	T	0.0028917
chr3	151668747	T	A	0.00289273
chr3	151669815	A	ACAACAGGG	0.00291664
chr3	151669828	T	A	0.00293039
chr3	151670532	A	G	0.00291617
chr3	151671519	C	G	0.00293074
chr3	151672887	C	T	0.00291547
chr3	151673846	C	CTT	0.00294597
chr3	151674743	T	A	0.00291367
chr3	151676601	C	A	0.00329235
chr3	151678344	T	C	0.00291796
chr3	151678749	T	C	0.0029154
chr3	151679403	A	G	0.00295433
chr3	151679815	A	G	0.00295451
chr3	151680285	G	A	0.00295583
chr3	151680674	T	TGTTA	0.00291513
chr3	151681533	AAG	A	0.00291597
chr3	151685463	AG	A	0.00291241
chr3	151685512	A	C	0.00296366
chr3	151685622	G	A	0.00296725
chr3	151685838	C	G	0.00296901
chr3	151687194	G	T	0.00298663
chr3	151687394	G	A	0.00298419
chr3	151690970	G	C	0.00306222
chr3	151691487	C	T	0.00304503
chr3	151692800	A	G	0.0030619
chr3	151694794	G	C	0.00307265
chr3	151696522	G	T	0.00306304
chr3	151696606	C	A	0.00306999
chr3	151696906	T	TA	0.0031357
chr3	151697413	G	C	0.00306749
chr3	151699935	C	T	0.00306749
chr3	151700567	A	C	0.00316743
chr3	151701670	G	C	0.0030399
chr3	151704152	G	A	0.00306714
chr3	151704261	A	G	0.00316039
chr3	151706496	G	A	0.00311957
chr3	151709165	T	A	0.00307834
chr3	155143439	G	A	0.118618
chr3	165030717	T	G	9.99285
chr3	169136899	C	T	0.0123678
chr3	170084012	C	G	0.475871
chr3	184321497	C	T	73.2106
chr3	185083337	C	T	0.94746
chr3	186677566	C	G	1.003
chr3	191282108	C	A	0.921248
chr3	193457028	C	A	11.5529
chr3	194441437	C	T	0.987963
chr3	194615566	C	T	0.779687
chr3	195781343	T	C	0.950297
chr3	195788357	C	T	5.61656
chr3	196068122	A	G	0.933481
chr3	197691102	C	T	0.943583
chr3	197701842	G	A	0.941901
chr4	527173	G	A	2.28962
chr4	1025289	C	G	7.10631
chr4	1354834	G	T	5.30523
chr4	1395611	G	A	5.79197
chr4	1395645	C	A	5.79197
chr4	1723762	C	T	2.51592
chr4	2744463	C	T	2.17237
chr4	2756248	C	T	0.785753
chr4	5801980	G	A	25.0269
chr4	7433714	G	A	0.147584
chr4	7758931	A	G	0.0121662
chr4	15570411	G	A	0.855849
chr4	25418286	G	T	0.146269
chr4	30723238	G	A	240.522
chr4	36080256	C	T	0.0119391
chr4	36082177	A	G	-0.0203718
chr4	36177888	T	C	0.936646
chr4	38049742	C	T	6.81911
chr4	38054224	C	A	8.31311
chr4	39300286	G	A	6.21712
chr4	39308729	T	C	0.802595
chr4	40808472	A	C	5.89711
chr4	42065353	T	C	3.47552
chr4	48570819	A	G	0.0327204
chr4	48581578	G	T	7.59055
chr4	48620690	G	A	14.7049
chr4	48988535	G	T	1.27154
chr4	52745301	G	T	3.33189
chr4	54278408	C	G	0.938959
chr4	55322191	T	C	-0.00833107
chr4	55896714	T	C	0.974096
chr4	56931061	C	T	57.0562
chr4	61517417	C	T	0.92097
chr4	61895827	C	T	40.5484
chr4	67509063	A	G	4.5428
chr4	67883927	T	C	0.77937
chr4	69096731	G	T	0.206726
chr4	69204648	A	T	0.155845
chr4	69849474	G	A	0.845495
chr4	69937821	G	A	0.948295
chr4	70836188	T	A	11.1386
chr4	72283311	G	A	0.659883
chr4	73517471	T	C	0.00882739
chr4	73754969	T	G	0.00776709
chr4	74199931	A	G	2.96318
chr4	75550071	A	G	0.0115997
chr4	76362228	C	T	2.13624
chr4	78446817	C	T	1.00047
chr4	78496927	C	T	121.575
chr4	78515902	C	T	2.38133
chr4	81031342	G	A	1.95905
chr4	86701570	C	T	7.54251
chr4	87495033	T	C	0.892398
chr4	87779611	T	C	-0.00690576
chr4	87809566	CTGTT	C	-0.0068786
chr4	87817949	G	A	-0.00716657
chr4	88662509	G	A	3.77939
chr4	89935232	G	A	0.992496
chr4	100100599	T	C	0.00271898
chr4	100100961	A	G	0.00272033
chr4	100102271	C	G	0.00272735
chr4	103144441	C	T	1.07726
chr4	105475407	A	C	0.00298658
chr4	105494642	G	C	0.00295344
chr4	107990031	C	G	12.6999
chr4	108748034	C	T	0.962402
chr4	109746445	G	A	1.15149
chr4	112617997	G	A	10.5693
chr4	112647664	C	T	1.77087
chr4	117084489	G	A	0.0753174
chr4	122336883	G	C	0.984641
chr4	122381024	C	G	0.97795
chr4	124670265	G	A	0.881131
chr4	124672106	T	C	0.88259
chr4	125489904	G	T	1.21476
chr4	128008956	A	G	15.0778
chr4	128855779	T	C	19.7318
chr4	129111702	T	G	7.56196
chr4	143696659	A	G	0.7059
chr4	144140604	A	G	0.858891
chr4	146228505	C	A	1.39058
chr4	147653899	T	C	0.857925
chr4	153704533	C	G	0.342118
chr4	155926077	GA	G	3.60719
chr4	158706762	G	A	0.930707
chr4	159345134	A	G	0.913536
chr4	163473642	C	T	1.06705
chr4	168990245	T	C	4.05326
chr4	174932364	G	A	0.0032046
chr4	174941763	T	C	0.00319141
chr4	175701760	A	G	21.2902
chr4	175830645	A	G	0.0166072
chr4	176949355	A	G	0.00290341
chr4	176954750	A	G	0.00277243
chr4	176963823	A	T	0.00292562
chr4	180745706	T	G	-0.00300906
chr4	184010543	G	A	11.8406
chr4	184116976	G	C	47.9679
chr4	185459463	G	A	1.36234
chr4	185459889	C	T	8.38067
chr4	186603658	G	A	66.4083
chr4	187275732	A	T	0.00325328
chr5	233633	T	G	246.689
chr5	479914	C	T	0.925683
chr5	1243584	C	T	0.0104859
chr5	1275935	T	C	0.00412591
chr5	1285922	C	T	0.0105578
chr5	1293971	C	T	-0.00314832
chr5	1295234	A	G	-0.00284381
chr5	1296140	A	AG	-0.00285037
chr5	1296644	C	T	-0.00301042
[truncated: 3,960 more rows]
